# Supplementary material for: Effects of Non-physician Practitioners on Emergency Medicine Physician Resident Education
Source: West J Emerg Med. 2023 May 3;24(3):588–96. doi: 10.5811/westjem.58759 (PMC10284528; doi:10.5811/westjem.58759)
Supplement: Supplementary file 6 [file wjem-24-588-Appendix_F.xlsx]

## Sheet: Condensed
Response ID	Q3 "In what ways does the presence of NP/PAs in the emergency department detract from your education? Please write “none” if there is no detraction from your education."	fewer patient encounters for learning	fewer procedure opportunities	none	hostile learning environment	miscellaneous	monopolize attending time	Q4 "In what ways does the presence of NP/PAs in the emergency department enhance your education? Please write “none” if there is no enhancement to your education."	None	Offload lower acuity patients	Practice overseeing midlevel	Miscellaneous	Resource/Experienced for advice	Q11 What were the reasons for a procedure being performed on your patient by an NP or PA when you were available to do the procedure?	Midlevel does not offer	intimidation	direct competition/trainee	none	miscellaneous	unit culture	Q16 What were the reasons for a procedure being performed on your patient by an NP or PA when you were available to do the procedure?	None	Attending Comfort with NP/PA	APP More Experienced	Miscellaneous	APP Residency/In Training	APP stole procedure	unit culture
R_06PMCfd60582R3j
R_0AR15VTxkuMOKmR	NP/PAs seeing patient takes away from my learning as they are patients residents could have seen and learned from.	1	0	0	0	0	0	None.	1	0	0	0	0	The NP/PA was seeing patient in Fast Track, I wish it was resident run to increase our exposure to lower acuity but common ED complaints.	0	0	0	0	0	1	NP/PA was asked to do it over myself but off service attending OR CRNA student given priority in intubations	0	1	0	0	1	0	0
R_0dBkqRZtmWDZ6W5
R_0esizdp7j9DRwcx	We miss exposure to the simple patients and how to manage lacerations, I&D paronichias.	1	1	0	0	0	0	No enhancements on my education	1	0	0	0	0	N/A	0	0	0	1	0	0
R_0JoK5OhDikYYkA9	The presence of PA fellowship trainees takes opportunities for procedures away from residents.	0	1	0	0	0	0	Working with them has given me some insight into how they are trained.	0	0	0	1	0	They wanted some procedural experience so they asked either the attending or senior resident to allow them to perform the procedure.	0	0	1	0	0	0	PA asked to do the central line for experience	0	0	0	0	1	0	0
R_0JwD3Y0HTC1L6hz
R_0Nw5FSqnosJQFLX
R_0xrcaMK79c2o6nD	Triage ordering reduces thinking, usually over-utilization and inappropriate testing ordered, including inappropriate imaging studies. Due to wait times, most of this gets done before they come back, harming patients financially and sometimes with radiation. Ordering tests they don't understand (d-dimer for example). When co-existing in the fast track area, they usually have ego problems/superior…	0	0	0	1	1	0	Slightly increase speed as the slew of testing they ordered will be back sometimes.	0	0	0	1	0	We do not allow our mid-levels to perform EM resident procedures. Any EM residency that does should be shut down.	0	0	0	1	0	0	"They got there first". Hard to argue when you're not in your home department.	0	0	0	0	0	0	1
R_10ISNsSMrqeVSls
R_10UhTdRPUvJhhwW	They take low acuity, but I feel residents still need to see this. There is learning in all patients.	1	0	0	0	0	0	Can take off load when it gets too busy, but we really don’t need them. Our ED didn’t have them, hired them, and now is trying to get rid of them.	0	0	0	1	0
R_11hZaBe2MpW8Ioo	In the past 12 months I’ve seen almost no level 3 or 4 patients. I have not developed the skills to see level patients quickly and efficiently, because instead of seeing multiple patients and learning, I find myself sitting in front of the computer, waiting for a patient the NP/PA will not claim.	1	0	0	0	0	0	None	1	0	0	0	0
R_12a3dHAVeB0X05P
R_12A4HEUebOuvaHI	None	0	0	1	0	0	0	None	1	0	0	0	0
R_12DM6IrnrvwzMsp	They take procedures that would otherwise go to residents	0	1	0	0	0	0	They can help move patients and allow more time for teaching	0	0	0	1	0	Acuity of situation, lack of experience at the time	0	0	1	0	0	0
R_12gOx4Hyxnx6iGk
R_12gx17H6TelfrGS	Attendings have to spend more time overseeing their patients, so they can't always spend as much time teaching.	0	0	0	0	0	1	None	1	0	0	0	0	NP/PA was present on behalf of the trauma team.	0	0	0	0	0	1	n/a	1	0	0	0	0	0	0
R_12uwxrULrg8tN8Y	We see fewer low acuity complaints (eg laceration repairs) that are still necessary to learn in training.	1	1	0	0	0	0	They help off load volume so we can, in theory, see more sick people	0	1	0	0	0								We were splitting patient list to help with volume	0	0	0	1	0	0	0
R_12yjW4iZ9SrLd0W	They take patients with good learning opportunities, take procedures and have negative attitudes towards the physicians and residents.	1	1	0	1	0	0	None	1	0	0	0	0	No reason given	1	0	0	0	0	0
R_1BR5iJcwcRMoCD5
R_1BW4F6dQFVeh7UA	We used to have an observation unit in the Ed where we could put our patients waiting for a bed in order to continue seeing new patients. The nursing leadership in all their wisdom have chosen to get rid of that and replace it with an area where npp see acuity 3 and 4 while we sit bedlocked in the main pods.	1	0	0	0	0	0	None	1	0	0	0	0	None	0	0	0	1	0	0	They felt the np/pa was more qualified	0	1	0	0	0	0	0
R_1BXevuIy1mioW7V	They will try to manage critical care patients that our residents (especially younger) aren't comfortable with and need exposure to	1	0	0	0	0	0	They can take care of pts that need minor procedures (lac repair, I/D, etc)	0	1	0	0	0
R_1C3e53ftRs7ufw3
R_1CjrkJLLgn70gsz	Occasional competition for procedures, however rarely.	0	1	0	0	0	0	None	1	0	0	0	0
R_1CKkwP5Jrs0o45D
R_1ClMf28rfOE35AM
R_1cY43yhiXbJNbzT
R_1cYpL6TM5mqWnTV	They do not detract per say from education. The NP/PAs do not like to see more complicated patients or do procedures therefore we get a lot of time to do those. We also have to do a lot of ‘cleaning up’ if they make mistakes in regards to patient care or do not provide ‘appropriate’ care	0	0	1	0	0	0	None	1	0	0	0	0	Never	0	0	0	1	0	0	Because the trauma center I do my rotation, the trauma NP/ PAs are deemed our seniors because they know the lay of the land better than we do. Meaning they know the system	0	0	1	0	0	0	0
R_1d4UPJBvhyDoB1c
R_1d7fmbAp6APgUU6
R_1DAToEcPeLi1eIU	The NP/PAs sometimes care for some of the sicker patients above their scope of practice, which removes me from being able to care for those sicker patients along with my attending physician. This removes me from some of the more critical cases and learning opportunities.	1	0	0	0	0	1	None	1	0	0	0	0								N/A	1	0	0	0	0	0	0
R_1dE8gr8AFt4BciN	Being on shift with them, they are in their own zone and don't help me the same as when I'm on shift with a fellow resident instead. I'm on my own and have to go to my attending for help	0	0	1	0	0	0	none	1	0	0	0	0
R_1dFRDNwmVVW4LBY
R_1dGEBPsAEgyb9v7
R_1dGHy1w1OpV4i5H
R_1DTrANuHwYph0j0	Decreased volume, less educational	1	0	0	0	0	0	None	1	0	0	0	0								"It's more important for them to learn these procedures due to limited training time"	0	0	0	0	1	0	0
R_1DvtQzR5OYVpp8j	NPP primarily staff our fast track area which an attending physician oversees, residents occasionally assigned to this area as well. Presence of NPPs limits the exposure of residents to the lower acuity patients, attending covering this area provides less teaching because they are primarily overseeing NPPs. Also, not a children’s hospital so most, not all, but most of our peds patients are seen i…	1	0	0	0	0	0	They do allow us to focus mostly on the more critical patients, so we are able to put much of our focus there. But it’s important for us to have plenty of lower acuity exposure as that’s a big part of what emergency medicine is, so it’s hard to say if this is truly an enhancement or not.	0	1	0	0	0	We have a PA “fellowship” and they are occasionally assigned to our higher acuity pod for exposure, alongside the senior resident who oversees all of the patient in their pod and their juniors pod. The PA “fellow” sees some of the patients in the senior resident’s pod which the senior then sees as well. If one of these patients needs a procedure and they’re stable enough, the PA “fellow” will occ…	0	0	1	0	0	0
R_1E7llGJLh9ozdar	They can cherry pick patients. Most of them are fine, however a select few avoid difficult patients and wait for cool cases.	1	0	0	0	0	0	When functioning appropriately they take ESI level 4s and 5s only and limiting my time seeing patients only there for COVID swabs for example.	0	1	0	0	0	They needed to learn. Only certain attendings allow that line of thinking to fly.	0	0	1	0	0	0	None	1	0	0	0	0	0	0
R_1Eg7NLObxBbHHSs	Take patient workload and learning experience.	1	0	0	0	0	0	None	1	0	0	0	0								None	1	0	0	0	0	0	0
R_1Ej3JSj6lSc6Mo6
R_1eLVmi85yyUgew7
R_1esXUQUCtZddQ8k
R_1eyGrJj7Mxo3sVR
R_1F4Gcn54ixa0KY3
R_1FDmAlZ3euqqRW9	None	0	0	1	0	0	0	I worked with NP/PA consultants from specialty services and always found them to be much more pleasant to work with compared with the consult residents. Additionally, I have found them to be more eager to involve ED residents in bedside procedures/education compared to specialty service residents.	0	0	0	1	0	On my rotation at a community site the trauma PA fellows and trauma Surg residents ran the traumas with very little role for ED residents. Apparently they are trying to involve ED residents more in the traumas but for now it was a weird experience to watch on the sidelines.	0	0	0	0	0	1
R_1ffu8eVoMbYyz4c	There is concern that NPs and PAs are given opportunities to work in critical care zones taking away important procedural and management experience from the residents.	1	1	0	0	0	0
R_1FJQUtl4FQzRRoK
R_1FkRNXVZOKnONuA	I have had procedures that are not in their scope of practice taken from me, even as an intern when it is my time to learn and do these procedures	0	1	0	0	0	0	When I am on triage/up front shifts I think that some are very knowledgeable and I can ask them questions. But these are the staff PAs The PA learners/fellows only detract from my education	0	0	0	0	1	That is an excellent question. They were very pushy. They were female and the senior resident was male	0	1	0	0	0	0	“They were there to learn”	0	0	0	0	1	0	0
R_1Fkz5j4fnGPM6CL
R_1FPRNEYb7uIaYCe
R_1FQdzE8vBDcVK81
R_1g7sWSxeaQdRCtL	They attempt to steal procedures from the residents, as they believe it is part of their education as well. It decreases the amount of procedures that we get, and affects our procedural skill when we are supposed to be learning. They also only attempt to take procedures from the residents, with one stating "oh this airway is mine", on a sick patient that I had picked up that they avoided due to t…	0	1	0	1	0	0	None	1	0	0	0	0
R_1gcZCXZQqRbx25T	none, they effect us more on off-service rotations	0	0	1	0	0	0	none	1	0	0	0	0								More experienced	0	0	1	0	0	0	0
R_1geirH3GeieexNJ	less patient volume and can take educational cases	1	0	0	0	0	0	less patient volume means you can spend more time with the patients you have learning	0	0	0	1	0
R_1ghIMILMWxtshfu
R_1GHpAL6uBbnNqZs	When they work in our department it can get crowded to the point where we aren't able to see enough patients. The trauma NPs take chest tubes on stable trauma's during the day. I am going into R3 year and have never placed a chest tube other than a pigtail on a medical patient. I have asked an NP once if I could do one, she said yes, and then went ahead and did it right in front of me.	1	1	0	1	0	0	Our NPs now work in our observation unit, which is a place for patients who need admission but for less than 24 hours. It helps offload those patient's from our department and mental offload them from our brains after we've already completed the initial stabilization and management.	0	1	0	0	0	They wanted to do it and trauma allowedit	0	0	1	0	0	0	For their learning	0	0	0	0	1	0	0
R_1GHpjHxW95fqqgz	NPs on other services sometimes get procedures (chest tubes) instead of our ED residents.	0	1	0	0	0	0	None	1	0	0	0	0	Honestly I have no idea on these numbers. Others have been affected more than me.	0	0	0	0	1	0	I know of others in my program who have been more effected.	0	0	0	1	0	0	0
R_1gNNzAaS4e6pqIO	None	0	0	1	0	0	0	They have given me efficiency advice. Otherwise no significant impact because our volume is sufficient and they're seeing low acuity complaints	0	1	0	0	1
R_1gRxp7IddF8kSxU	None	0	0	1	0	0	0	No impact	1	0	0	0	0
R_1guA3vlkJ5kwISf	They take all of the low acuity patients such that we do not see them. i.e. I've had to make an intentional effort to see ankle sprains or benign orthopedic complaints. While obviously it is preferred to spend the bulk of our time on the most sick patients during training, the reality of future practice means we need to be familiar with everything.	1	0	0	0	0	0	None	1	0	0	0	0
R_1H7alHA96vZ3z5B
R_1hDWU4xIWeegi40	NPs/PAs are a detriment to all aspects of emergency medicine physician education due to decreasing the amount of patients seen, ordering inappropriate imagines/labs, and being a poor example of how emergency doctors should manage patients	1	0	0	0	1	0	None	1	0	0	0	0	Many patients are seen in fast track by NPs/PAs prior to being seen by physicians and therefore limiting procedures available	1	0	0	0	0	0	Midlevel in charge of the floor patients above residents	0	0	0	1	0	0	0
R_1hHjhjycQivfRCJ
R_1HoeqvrPU8nKk9R	In our ED lots of low acuity patients are seen by NPs and PAs. This includes many lacerations, abscesses, and complaints in otherwise young and healthy patients. Because of this siphoning off I have a less robust exposure to simple procedures like suturing and I&D.	1	1	0	0	0	0	None	1	0	0	0	0	Preference of the trauma team that their provider perform the procedure rather than the ED resident.	0	0	0	0	0	1	N/a	1	0	0	0	0	0	0
R_1hQMfHQpTD48ji2
R_1HUJBB01fJfrXwd
R_1I4zmHcHwLxjMZh	They take away volume from us	1	0	0	0	0	0	It doesn't seem to	1	0	0	0	0
R_1i5aVrTkbrsTb6P	none	0	0	1	0	0	0	none	1	0	0	0	0
R_1I5Gdx7jDliDZ1e	The academic emergency department at my site employs a considerable amount of PAs. There is roughly a 1:1 ratio of residents:PAs for all our ED teams in the department with the exception of our pediatric ED, which is only staffed with attendings, residents, and fellows. Given our 1:1 ratio we generally see half the number of patients in a shift and are typically carrying on average half the amoun…	1	0	0	0	0	0	None	1	0	0	0	0
R_1IaqkOVIL83OqdZ	they staff the vertical flow pods - as residents we therefore don't get the experience with low acuity complaints and procedures and seeing those high volumes of patients.	1	1	0	0	0	0	they don't	1	0	0	0	0
R_1IdcHLbgrie6R3e	None	0	0	1	0	0	0	Ability for them to treat lower acuity patients.	0	1	0	0	0	None	0	0	0	1	0	0	None	1	0	0	0	0	0	0
R_1IEtXCYRmHEqvLd	They don’t know their boundaries. They order excessive amounts of tests or the opposite where they order an ECG only when a patient should have a full work up.	0	0	0	1	0	0	It greatly detracts from my residency experience. They take all the easier cases yet leave the hard and complicated ones for the residents. It’s unfair. We should get exposure to all types of cases.	0	1	0	0	0	They wanted to learn it as an on the job type of learning	0	0	1	0	0	0	Less NP/PAs on off service rotations so far	0	0	0	1	0	0	0
R_1IFAmtcyVQQAQmH
R_1IghlQgVYdfrK4I
R_1IhllLRC6NCq8HZ
R_1IK8T5pE7CYyIGT
R_1ILuKvADDiQe8kZ
R_1ilYwGBVjhhINJV	None	0	0	1	0	0	0	None	1	0	0	0	0	N/A	0	0	0	1	0	0
R_1IRb9YsSJ21jcU3	Occasionally compete for procedures Occasionally take higher acuity patients that could be used to learn from	1	1	0	0	0	0							seen as "equal" so no preference for residents to do procedures, especially in trauma	0	0	0	0	0	1	seen as "equal" so no preference for who does procedure	0	0	0	0	0	0	1
R_1IzVaWeKgdFxvAa
R_1jCckE7sibvPZfx														PA/NP insisted that it was their procedure and I did not think I was in a position to speak back to them	1	1	0	0	0	0	They stated it was hospital policy and the attending wasn't around to supervise.	0	0	0	0	0	0	1
R_1jg5aXcDvgw9HCO	Feel like with the recent decrease in numbers in the ED it is difficult for me to challenge myself with patient loads that I will be expected to see as an attending	1	0	0	0	0	0	Only find it useful if in the fast track area with urgent care type of problems	0	1	0	0	0	They were said to be above me and were supervising me	0	1	0	0	0	0	They were my superior	0	0	0	0	0	0	1
R_1jHsNXslsWf4abM	None	0	0	1	0	0	0	None	1	0	0	0	0
R_1jHVWcU49cpy6jj	None	0	0	1	0	0	0	None	1	0	0	0	0
R_1jkcT0Ft08qpQKB	NP/PAs reduce training/learning opportunities for resident physicians when they try to take certain procedures that should only be performed by physicians or see higher acuity patients who should only be seen by physicians.	1	1	0	0	0	0	none	1	0	0	0	0
R_1jm4Y2JpqA9uTQa
R_1jqfqp14w4faEf2
R_1kRKFlDgeTkRe7C	Stealing patient encounters on lower volume shifts, which was more common during the COVID pandemic. Take time away from the attending that could be spent teaching me. Stealing procedures (central lines, reductions, chest tubes).	1	1	0	1	0	1	Twofold: My emergency department is blessed with some absolutely wonderful PAs, who have taught me some things regarding primary care. Conversely, we also have several older PAs who I would classify as poor healthcare providers, and reviewing their charts has been a good method of highlighting mistakes in clinical reasoning and understanding the depth of responsibility that my attendings have for…	0	0	1	0	1	Most typically it was because I was staffing the PA/NP	0	0	0	0	1	0	I was staffing the PA/NP	0	0	0	1	0	0	0
R_1KsbxQ2CxmG9LaT	None	0	0	1	0	0	0	None	1	0	0	0	0
R_1kTWHflEQPFPigo	They take procedures and management of sick patients that may otherwise go to a resident in another part of the department.	1	1	0	0	0	0	None	1	0	0	0	0	Never on my patients but I have gotten procedures in residency bc an attending without a resident called me over from their side. Now with PAs filling in those gaps, I don’t get those opportunities anymore even if I’m around on an ultrasound rotation for instance	0	0	0	1	0	0
R_1lc3tkKfBretytb	No overall impact. They do not compete for procedures/high	0	0	1	0	0	0
R_1LkCTAkpyVKpY7S
R_1LMUuqy28tMjEr7
R_1lsehA85uD7SAkN	In our hospital and our ED, they don't have a large impact. They generally pick up only fast track patients but even then, when a resident cannot. But in my opinion any patient seen by the NP/PA is a lost educational opportunity for a resident.	1	0	0	0	0	0	None	1	0	0	0	0								Getting "numbers"	0	0	0	0	1	0	0
R_1mC6TWwCRcYOkaZ	None	0	0	1	0	0	0	None	1	0	0	0	0	None	0	0	0	1	0	0
R_1meINEFLvVLPj6b	Poor interacting with residents and medical students, they take interesting/important cases	1	0	0	1	0	0	None	1	0	0	0	0	Pod system they were assigned too	0	0	0	0	1	0	More experience	0	0	1	0	0	0	0
R_1mKnxdqL2v0xLq2	They take patients I could otherwise be seeing, so reduce patient contact hours. They are also doing our triage so at times order unnecessary tests, or don’t order the necessary ones, which can be an issue during heavy boarding times. I’m also sick of hearing them complain to me about how “we can do so much more but they won’t let us.” It’s very distracting having to listen to this refrain often …	1	0	0	1	0	0	I’m not sure if they enhance my learning.	1	0	0	0	0
R_1MKVZRnjc3qYSMh
R_1mL71LquqVf2z4R
R_1mL9sB3Wm7aQzer	Evaluating and treating lower acuity patients efficiently and in a high volume is a skill required by emergency physicians. NPPs frequently are the ones seeing these patients and it takes away this experience from residents to develop this skill. Even though the resident physicians should and do see the higher acuity patients in the ER, not learning how to simultaneously and efficiently manage a …	1	1	0	0	0	0	None	1	0	0	0	0	To become “signed off” and efficient at the procedure either on a student level or an institutional level to be unsupervised in performing said procedure.	0	0	1	0	0	0	Same as on service	0	0	0	1	0	0	0
R_1mlTS21fEm4CiJA	While my institution seems to give residents first priority for procedures and skills, there is always the possibility that we are in competition for a procedure. Usually not overtly, but the possibility is still there. Separately, it just feels hurtful that they (NPs and PAs) get access to the same free food/lounges as attending physicians. Yet residents, who are physicians with more years of ed…	0	0	0	0	1	0	They provide shift coverage during weekly conference. They seem to cover extra documentation duties for ED Observation patients that need progress notes or discharge summaries.	0	0	0	1	0								Not policy/expectation for ED residents on OB rotation to be involved in neonatal resuscitation (and intubation). For midwife (NP) labor and delivery patients, they are allowed by facility policy to decline to have residents participate in their care. Also, if a midwife (NP) student is present, they receive priority for performing the vaginal deliveries that the primary/supervising midwife is per…		0	0	0	1	0	1
R_1mqS2HkJrwt0EMt	We have a community site and an academic site. At the academic site, they are there to move the meet of the 4's and sometimes 3's. Have had multiple M&M's this year where they we caring for a level 2. So no real effect at the academic site. The community site has gone to "captain of the ship" staffing due to COVID (and money), and thus the APPs there are trying to "get better with critical care."…	1	1	0	0	0	0	APPs enhance learning by taking all the low risk back pain, dental pain, etc and moving it out of the department. Having well trained APPs that can see high volume of low acuity patients is important. As such, APPs are necessary to the survival of EM, from a monetary standpoint, as reimbursement continues to fall. But there needs to be an APP "Flexner Report." They MUST have standardized training…	0	1	0	1	0	As told to us by our community APD ... "if the APP sees the patient and writes the note, the procedure is theirs first." Also we have had a HUGE influx of APPs on our trauma service and with that comes "the APP needs the procedure to be credentialed" so we are seeing most of our trauma procedures at this specific site go to APPs and APP learners .... I wish I was joking	0	0	1	0	0	1	i had no off service rotations in the last year	0	0	0	1	0	0	0
R_1mUeRfOC6RPXdqI	Procedures are sometimes taken away from residents and given to NPPs, detracting from education for residents	0	1	0	0	0	0	Work with people from different educational backgrounds	0	0	0	1	1	NPPs, along with Off service attendings claiming that they just want speed and completion and don’t care to teach residents.	1	0	0	0	0	0	I was told that I was responsible for documentation, and NPPs were to be proceduralists for the ICU	0	0	0	0	0	0	1
R_1mW87Hia8PQeaUr	None	0	0	1	0	0	0	None	1	0	0	0	0
R_1MWj73PrXo0Xb52	Particularly at our site with a PA residency, there is competition for critically ill patients and procedures. This obviously negative impacts my own education as I have to fight to take care of sicker patients and to be prioritized for procedures (like intubation, LP’s, central lines, etc).	1	1	0	1	0	0	None	1	0	0	0	0	The team was not following the appropriate procedures that we have established (ie: the senior resident intubates all PUI patients) or the PA inserted themselves inappropriately into the resuscitation and began performing a procedure (ie: central line) while I was at the head of the bed.	1	1	0	0	0	0
R_1n11urNJVUz5OEk
R_1Ne8eGN2AkgYfZS
R_1Nf68EHcTO2XaoF	Detract from patient experiences, take away opportunities for procedures needed for ACGME requirement, add additional unneeded volume to an already crowded ED. Attendings must allocate time to signing off on notes from NPPs, taking away time they would otherwise dedicate to help training residents.	0	1	0	0	0	1	None	1	0	0	0	0	There was no reason given	0	0	0	1	0	0
R_1NlY70DZCfe2ghT
R_1NmCTiuxIVgLlMl	None	0	0	1	0	0	0	None	1	0	0	0	0
R_1nNlO1hpWvBzbqg	The PA fellows and PA students compete for procedures with residents and medical students which has been detrimental in our emergency department.	0	1	0	0	0	0							They are in training and were also in the area of the department in which the patient was.	0	0	1	0	0	0	I was off service and we were seeing patients together.	0	0	0	0	0	0	1
R_1nO9jwP6wEAyrAW
R_1NrmhPiYEzFkLnj	Following up on NP/PA patients to ensure appropriate care.	0	0	0	0	1	0	None	1	0	0	0	0								Physician felt obligated to give PA student the opportunity since the physician was getting paid to have the PA student.	0	0	0	0	1	0	0
R_1o0awfKTBOt5ILL
R_1OAHczGL3SPCGga
R_1OCCZ99PTSQuoX7	We are overstaffed in the ED (given our boarding times and the fact pods sometimes have two juniors when it’s always functional with just 1). This ends up meaning we don’t get the opportunity to run the occasional fast track pod, which would be useful to see some bread and butter that we rarely see due to the triage process. And it would allow us to work on speed which the pods more often than no…	1	0	0	0	0	0	None	1	0	0	0	0	We never work directly with NP’s.	0	0	0	1	0	0
R_1oFSQABkBsD6Fpd	Taking procedures, less time spent with attendings, less opportunity for urgent care shifts	1	1	0	0	0	1	Not sure if it does. Often their patient load appears to be less than what we do.	1	0	0	0	0	No time from attending to supervise, NP/PA had time	0	0	0	0	1	0
R_1OrWwCECBCsuKsB
R_1OSNZS6OnBcWFcn	Especially during covid and due to nursing driven changes in staffing the residents carried the brunt of boarding patients where the NPP's in our less urgent area saw much more patient contacts and had much greater turnover. Prior to the nursing staffing changes the NPPs cared for our stable boarding patients freeing us up to see new patients and care for our critically ill patients. When the are…	1	0	0	0	0	0	There are some complaints that we see that don't need a lot of practice/repetition like STI checks, med re-fills. They see some of the lower acuity patients so we can care for our sicker patients. I appreciate working as a team with them and educating them too.	0	1	1	0	0	On the adult side they were learning under one of out attending physicians. When this was brought up to program leadership it was stopped completely and immediately. On the pediatric side there is a single PA who has been known to the peds ED since he was a tech and he ambitiously signs up for sick children, procedures and is often asked by PEM FELLOWS to teach them. Since he was a paramedic he i…	0	0	1	0	0	1	During our anesthesia rotation the CRNA's are entitled to decline our intubations and favor their CRNA students when we were scheduled to be intubating. They flat out told my attending no--it was "their" patient and they wouldn't permit a physician learner intubation (while allowing a crna student who wasn't scheduled intubate). Our physician supervisor sought out opportunities but it was a const…	0	0	0	0	1	0	1
R_1OTQ0dmw8GPsTUy
R_1P5clpUo5nbqrhq	Taking procedures that are needed for me to graduate and be competent in patient care as an attending.	0	1	0	0	0	0	None	1	0	0	0	0	NP was “more experienced” and trauma chief not wanting to take the time to teach even though patients were totally stable and the amount of time to show a less experienced resident physician is nominal.	0	0	0	0	0	1
R_1PbnW55flJKNzal
R_1PSPlvDnu0wheYA
R_1pzBijACjfw3qbY	None	0	0	1	0	0	0	We work very independently from the PAs/NP in our department. They cover the ED during resident conference days, so in that way they allow us time for education. However, at our particular institution they do not move patients through the department at quite the same speed as the physicians and so often we come onto shift after conference to a very busy board.	0	0	0	1	0	“Learning opportunity” for that provider	0	0	1	0	0	0	N/a	1	0	0	0	0	0	0
R_1Q3KJBy5tS1khb2
R_1Q5W1k4aVgVr9G0	Taking procedures, especially relatively minor things that are still important to learn (lacerations, abscesses). Our PAs also occasionally work main side shifts instead of just faster care/urgent care complaints, which definitely takes away from resident contact with patients.	1	1	0	0	0	0	None	1	0	0	0	0	Was seeing other patients	1	0	0	0	0	0	Horrible “academic” icu that told me to treat the PA as my fellow…lost a lot of educational opportunities	0	0	1	0	0	0	0
R_1Q6JqZqQM3pocKk
R_1QACRVaNVLG3E8u
R_1qfGPtRK6bF4LtL	In one of our departments, shifts can be filled either by PA "residents" or MD/DO residents, which takes away from the overall training opportunities available to MD/DO.	1	0	0	0	0	0	NP and PA can (and at our sites, do) reduce the workload for things like screening in triage, fast track, ED obs to allow residents to focus on more complex patient cases and procedures.	0	1	0	0	0	At our sites, they do not perform procedures on MD/DO patients, only on their own.	0	0	0	1	0	0
R_1qgj5AGDQg5nK3c
R_1qgO6mIoO3PUlCz
R_1QhMjPjFSKJbLBj	none	0	0	1	0	0	0	Help clear out the less educational cases	0	1	0	0	0	none	0	0	0	1	0	0	off service protocals	0	0	0	0	0	0	1
R_1QLtUqqSC1fspk3	None.	0	0	1	0	0	0	None.	1	0	0	0	0	None	0	0	0	1	0	0	None	1	0	0	0	0	0	0
R_1Qng1cCOoYriknJ
R_1qVcfrbJaTVb1Di	They take away exposure to bread and butter EM. By getting first pass at the waiting room I will often see many patients in a row with complex histories and multiple complaints without any easy patients to break them up. It has caused me to overthink simple diagnosis when eventually one slips through the cracks. I also feel less comfortable with basic procedures like lacerations because these are…	1	1	0	0	0	0	They allow for us to see fewer patients (can be good and a bad thing).	0	0	0	1	0
R_1QyWA34Ybfd0jLY	It ultimately just takes away from cases that residents could otherwise see. Often times the mid levels take lower acuity patients but in real world practice we all need to know how to manage all types of patients.	1	0	0	0	0	0	None	1	0	0	0	0	None	0	0	0	1	0	0	Uncertain	0	0	0	1	0	0	0
R_1r0puNbLgF7HYBr
R_1rxILAOkLbKbvMX
R_20NV06Lld3t4iVd
R_20NZdzpFA2rmyHK	This does not necessarily detract, but there is less background on rare disease/complex disease, especially NP with nursing background.	0	0	1	0	0	0	They usually have more clinical experience, lots of good teaching pearls that come with that experience.	0	0	0	0	1
R_20VeKIM9orlshlj
R_21b39BW3jeDLWUX	None	0	0	1	0	0	0	Someone else to talk through cases with, different perspective, learn more by having to teach them	0	0	0	0	1	They had never done that procedure before	0	0	1	0	0	0	None	1	0	0	0	0	0	0
R_21EXslBqX0aAD6R	Take time, attention, and patient encounters away from residents.	1	0	0	0	0	1	None	1	0	0	0	0
R_21jhK39yLchzcaS	none	0	0	1	0	0	0	none	1	0	0	0	0								More training	0	0	1	0	0	0	0
R_21mSuPqRxSyNkSL
R_22AdaFuggciUYMG	Take all the procedures without seeing the patients. Talk down to residents.	0	1	0	1	0	0	None	1	0	0	0	0	Do it behind my back for practice.	0	0	1	0	0	0
R_22KsBigKL8QzkCy	Occasionally they may pick up a patient that is complex and interesting. while I get the simple level 4-5	1	0	0	0	0	0	none	1	0	0	0	0	NPs heavily hired on by trauma surg	0	0	0	0	0	1	none	1	0	0	0	0	0	0
R_22qUBPXbVcAmaZP
R_23TqtcboQFW0Ks5	NPs and PAs do not detract from my education. They manage our fast track/Urgent care area. They have limitations and some of their practice patterns are suspect based on rotating through other specialities and receiving referrals.	0	0	1	0	0	0	They allow me as a resident to see higher acuity patients without having to churn through a high volume of low acuity patient encounters.	0	1	0	0	0								Medical groups practice patterns with off service residents, lead to NPs making resucitations on Trauma patient admitted to floor.	0	0	0	0	0	0	1
R_23WDIp3xYp2Rxas	I don’t see as much lesser acuity patients	1	0	0	0	0	0
R_247V5yBWYpuuUlH	Try to take procedures, they make decisions that are often not EBM, and then we as physicians are expected to fix their mistakes	0	1	0	0	0	0	They see easy 4s and 5s so we can focus on the sickest	0	1	0	0	0	They had their own team	0	0	0	0	1	0
R_248bxSOSLFMLw9H	None	0	0	1	0	0	0	At our residency as seniors, we supervise the NPs and PAs. Thus, their presence helps me learn how to supervise NPs and PAs, which is a valuable skill a lot of community jobs look for. Also getting to teach/instruct the NPs and PAs (mainly the newer ones freshly graduated) general medical care/knowledge helps build and reinforce my own knowledge as well	0	0	1	0	0	Has not occurred, all the good cases (sick people, sought-after procedures) always goes to a resident	0	0	0	1	0	0	Hasn't happened	1	0	0	0	0	0	0
R_24IZlpOfGVZGY97	There have been incidents of APPs doing procedures that another resident in the department could have been able to do	0	1	0	0	0	0	None	1	0	0	0	0
R_24LTQ6uulx8xXD3
R_24vjUNrfD1DIYDF
R_25JQVIa34TTWMuJ	none	0	0	1	0	0	0	Current training program provides 2 years in which senior residents supervise PAs and NPs. The presence of PAs and NPs in our department allows for this training opportunity	0	0	1	0	0	na	0	0	0	1	0	0	na	1	0	0	0	0	0	0
R_25RvaBHX4v71xY2
R_25sjqsQN3xqirgi	Some NPs do not see as many patients and leave more for the residents. This is beneficial at times because residents see more patients. However, it can be detrimental when residents are seeing &gt;3 patients/hour while the NP sees &lt;1 patient/hour and the resident does not have time to learn from their patients and read around their patients and provide the best care possible because their work…	0	0	0	0	1	0	When it is very busy, it is helpful when the NPs pick up a patient or two extra so that the residents don't have to shoulder that burden. However, as I said prior I believe it would be enhanced simply be having a resident work that shift.	0	0	0	1	0	They aren't. We do some of the NP's procedures. They never do ours.	0	0	0	1	0	0	I have only done ED/EM rotations since July 2020	0	0	0	1	0	0	0
R_25SJvKI6iZNWLSX
R_25tkCDEVFJYM67y	A lot of procedures go to PAs, especially lac repairs etc. they generally only see the number of patients that are paid to see, so the abundance of patients with minimal learning (eg alcohol intoxication) get bumped to the residents to “move the department”, which then means more documentation and less time for learning.	1	1	0	0	0	0							PAs do chest tubes as part of trauma service and they only give them to us if they want to and our attending feels comfortable supervising it	0	0	0	0	0	1	It was their service and their PA team	0	0	0	0	0	0	1
R_269X17zp2BEmZgy
R_277sTK1GX9spgkM	Assigned to higher acuity patients Have to split education time with attending which is frustrating	1	0	0	0	0	1	Teach them occasionally Learn to manage PA/NP by observation	0	0	1	0	0	Patient was PAs and attending approved for LP Trauma team consists of PAs with one resident and one attending so PAs will perform procedures if resident occupied or double chest tubes needed will share	0	0	1	0	0	1
R_278dazntfyH6Kle
R_278zLadolScCidZ
R_27Ci7jbtWQBkd0x
R_27mr2HF6rNcy7fk	Take away one on one time w attending. Use resources and procedures	0	1	0	0	0	1	Can't identify	1	0	0	0	0	They took the patient	0	0	1	0	0	0	They were available ICU	0	0	0	1	0	0	0
R_27OSMiwfMRLryG7
R_27QmFqYuVAAcM7c	Less exposure to low acuity patients/time management with volume.	1	0	0	0	0	0	Allowing me to focus on high acuity patients. Overall, I think they should be eliminated from ED and relegated to urgent care/outpatient settings.	0	1	0	0	0								None	1	0	0	0	0	0	0
R_27qXl6aP8PtmbSi
R_27UnGuCyvcGw9xA	-distract staff -exemplify incorrect management	0	0	0	0	1	0	none	1	0	0	0	0
R_28GxTNKSvlnmt9o	Take procedures like lac repairs and eye exams.	1	1	0	0	0	0														I was off doing other things, unaware the procedure needed to be done, not offered the procedure	0	0	0	0	0	1	0
R_29bKc0GJUYxhyPb
R_29mfIToMgfx2cMX
R_2A08DairTJIDcm3	They sometimes take procedures if an attending doesn’t advocate for us residents. This is rare but it happens.	0	1	0	0	0	0	They see lower acuity patients so residents can focus on the sicker ones or on doing procedures.	0	1	0	0	0	We were arriving from conference	1	0	0	0	0	0	More experience, provider preference	0	1	1	0	0	0	0
R_2aK4biF22bXjRxR	None	0	0	1	0	0	0	None	1	0	0	0	0
R_2aWZGJtb7K9uMIi	They see regular “rack” patients which have significant pathology which is a missed opportunity. They are not limited to fast track patients.	1	0	0	0	0	0	None. They are lazy, they cherry pick cases from the rack so they don’t have to deal with complex social situations, non English speakers etc.	1	0	0	0	0	Trauma service attending would rather allow their PA the opportunity than the resident	0	0	1	0	0	0
R_2ax9TR09HRS6pGK
R_2aXIecLI0JEoJSd
R_2B9biWBEcd34d7H	They are taking patients and decreasing the number of patients that I am able to see or available to pick up.	1	0	0	0	0	0	None	1	0	0	0	0	Some attendings preferred to work with non physician providers who they had more experience with than a resident who they only knew for a short period.	0	0	0	0	0	1	The attending on off service rotations preferred to work with their own NP/PA rather than an off service resident. Some attendings/ departments get money to train non physicians.	0	1	0	0	0	0	0
R_2bHSrhLb4KWvG9C
R_2bIw90JJBDpKAZj	They take procedures and critical care experience.	1	1	0	0	0	0	None	1	0	0	0	0	They wanted to learn	0	0	1	0	0	0
R_2Bmq7Tg4mvUDeE0
R_2bPEiFSDOriKxaN	None	0	0	1	0	0	0	None	1	0	0	0	0								None	1	0	0	0	0	0	0
R_2BsXmaJbrmcqZFL	They don’t see volume as expected instead they try and target patients that are sick and need procedures, which detract from the resident training. And as the PA/NP have been there longer, they usually are more familiar to nursing and attendings. Will get called to beside for sick patients instead of residents	1	1	0	0	0	0	None	1	0	0	0	0	NP or PA had more experience, being they had been there longer	0	0	1	0	0	0	More familiar to that department	0	0	0	0	0	0	1
R_2Bx4bimWnRa2fzE								None	1	0	0	0	0
R_2c01vcYhDmXchA8	- During some trauma resuscitations, NPPs are given priority for procedures (i.e. chest tubes, central lines) over EM or surgery residents.	0	1	0	0	0	0	None	1	0	0	0	0	- Attending said that the NPPs needed experience to do the procedures when a resident wasn't available though a resident is always available.	0	0	1	0	0	0	- The NPPs run a "procedure service" in the hospital that is seen as "safer" and "more efficient" than residents doing the procedure.	0	0	0	0	0	0	1
R_2c0LacGo3QsVMBA	Take away learning opportunities and procedures	1	1	0	0	0	0	None	1	0	0	0	0	They could bill for the procedure							Billing for the procedure	0	0	0	1	0	0	0
R_2c7tYTeUuC6nA7d	Take away educational opportunities	1	0	0	0	0	0	None	1	0	0	0	0	Their learning or their patient	0	0	1	0	0	0
R_2CH3nbHoyqVrwST	Takes away all minor procedures. I have not put a rhino-rocket in or removed a ophthalmic foreign body yet. Because they take all suturing for minor laceration, I am still bad at suturing and take a whole lot of time for even simple lacerations. NPs specially start doing all difficult IVs and foley catheters because the nurses know them and think they are much more approachable so even for the pa…	1	1	0	0	0	0	None.						They snatched the patient before I could sign up for it because the patient came in as a level 4.	0	0	1	0	0	0
R_2cjEviWO6iNeKUE
R_2CjG1uenijdaC0Z	NP/PAs cherry pick patients and take on medically complex and sick patients that I should be seeing myself, leaving me with lower acuity, taking away procedures from my education, and often, taking attending time.	1	1	0	0	0	1	NP/PAs who function to PIT patients or see lower acuity to move the department along are helpful to allow me to focus on sick patients and interact more with attendings.	0	1	0	0	0	None	0	0	0	1	0		unclear reason	0	0	0	1	0	0	0
R_2cpGGRLRYlslY5l	None	0	0	1	0	0	0	None	1	0	0	0	0
R_2CqzBmYy2bb4x17	Attending spend time with the mid-levels, educating them and ensuring their patients are being evaluated correctly.	0	0	0	0	0	1	None	1	0	0	0	0
R_2cvEYhW0BxYieid
R_2D7Ide6N8QSFw7z
R_2dEj7IdkhIx9x0L	PAs and NPs have solidified themselves in every department in the hospital. As a result, residents are forced to compete with them for patients and procedures. Many residents in my programs have not gotten to perform a chest tube because “the trauma PA needs numbers”. In our tertiary community center that we rotate at (about 40% of our training), the APPs are financially incentivized (large RVU c…	1	1	0	0	0	0	None. There are no benefits to residents.	1	0	0	0	0	They got to the patient first thus were given priority or they needed numbers for credentialing.	0	0	1	0	0	0
R_2dFsoadxH3GUyAy	They only sign up for patients they feel comfortable with, namely they pick and choose whom they want to see.	1	0	0	0	0	0	None	1	0	0	0	0	My attending this it was an “easy” procedure.	0	1	0	0	0	0	None	1	0	0	0	0	0	0
R_2dmAXzvwn0fO7KG	- teaching incorrect data - practicing strange methods - doing things “as they always have been done” rather than critically breaking down the case and considering alternatives - documenting incorrectly or in a way that increases liability - taking cases from residents who need to volume and breadth of experiences to learn - taking away procedures from residents to learn on	1	1	0	0	1	0	None	1	0	0	0	0	No	0	0	0	1	0	0	No reasons	1	0	0	0	0	0	0
R_2dQIAp2AY0fVoUY	None	0	0	1	0	0	0	None	1	0	0	0	0	none	0	0	0	1	0	0	The NP wanted it and the trauma attending backed them	0	1	0	0	0	0	0
R_2DTFUVJNRrw2eOY
R_2DTvBFYkfIBMbD5	Attendings have to teach them a lot and focus on their patients and as a senior resident they trusted me much more than PAs therefore I felt that I was just seeing patients independently while attendings were putting out all of the fires that PAs had little while incorrectly diagnosing and treating patients.	0	0	0	0	1	1	None	1	0	0	0	0	Never happened	0	0	0	1	0	0
R_2DZHERpC7txHVsm	None	0	0	1	0	0	0	None	1	0	0	0	0								PA needed credentialling in central lines	0	0	0	0	1	0	0
R_2E4xMJCxCUv6zkA	Lack of recognition of devotion of the usual path of disease can be dangerous for patient care. Overconfidence in setting of not enough background knowledge is dangerous.	0	0	0	0	1	0	None	1	0	0	0	0
R_2E5BdFdzi6oShxD	Attempt to monopolize attending time to present patients when other residents already waiting. Take procedures from residents. Work substantially less hard carrying fewer patients than a pgy1	0	1	0	0	0	1	None	1	0	0	0	0
R_2EahgLxkj1ymvyk
R_2EAYkVKpXpH8hmQ
R_2EAyozF4tUe79K3	Fewer learning opportunities	1	0	0	0	0	0
R_2EhqqY8Ltzbrak7
R_2EiQbg20rc9G6up	Occasionally they have particularly interesting cases or cases that were “Mis-triaged” and turn out to be sick or have aspects which would have been particularly good learning points. Also, in general more cases/patients means more experiential learning as long as patients are still being taken care of in a safe manner.	1	0	0	0	0	0	I do believe that we all can learning something from anyone. Many of the PAs in our department have been working the the ED longer than I’ve been an adult. So if my attending isn’t immediately available and there is a senior APP working in the same vicinity as me I will occasionally ask for guidance in their approach to a certain patient. However, our learning should 98% of the time come from our…	0	0	0	0	1								My senior resident in the MICU was not credentialed to do central lines, fellow/attending were not in house overnight. NPs are not technically allowed to supervise us so she put the central lines in overnight.	0	0	0	0	0	0	1
R_2f38kxsKPAgGJ9e
R_2f3YNPrT1Ph4k66
R_2fuKBnPCe0dik8q
R_2n6SrSGHdJN5OHT
R_2OGtIYYSynwVRzh	The take procedures such as chest tubes, intubations, central lines, lumbar punctures, fracture/dislocation reductions. They take critically ill patients. They will sit and wait for the "good patients" (i.e. the more sick ones or ones that need procedures) to be available and then pick them up instead of seeing lower acuity like they are supposed to. Worse still the care they deliver is inferior …	1	1	0	0	0	0	IF they are seeing lower acuity patients like they are supposed to be, it helps to decrease/share workload so that sicker patients get more care time with a physician.	0	1	0	0	0	I was told PA's and NP's are working harder and seeing more patients so they deserve to do the procedure. This was untrue when you look at the actual tracked patient numbers. I was also told "we need to throw them a bone or two or else they won't want to work here anymore."	0	1	0	0	0	0	In regards to deliveries, the PA's and mid wife's did almost all of the deliveries and only a few of them allowed residents to assist or even deliver. There was no physician present to learn from. On pediatric ICU procedures were deferred to the in-house PA or NP because "we trust them more. They know how we want our procedures done."	0	0	0	0	0	0	1
R_2P86IQ1uGjAktbn	NP/PAs detract from my education by preventing patient exposure and patient volume in the ED. It’s important to develop good management good pod flow and variance in patient acuity and by NP/PAs taking “lower acuity” it takes away from the real world experience of managing varying acuity patients while maintaining good Ed flow.	1	0	0	0	0	0	None	1	0	0	0	0								Institution culture	0	0	0	0	0	0	1
R_2PhuUGlWHYlfEti	They take computers, see less patients, write more terrible notes, call too many consults	0	0	0	0	1	0	I do not have to suture simple lacerations	0	1	0	0	0
R_2pKR5TWBmpuZHQU
R_2pPrBFIC2aAMvFQ
R_2qBK725feOCl6kl	Detract by diluting patient-resident and resident-attending interactions.	1	0	0	0	0	1	Practice overseeing APPs	0	0	1	0	0
R_2qeMiazSgfNLB7s	To get experience on ortho type cases, we used to work alongside ortho residents. Now the ortho PAs take all reductions, etc...so we don't get any. They also sometimes cherry pick pediatric cases so we don't get experience we need.	1	1	0	0	0	0	The ones who are experienced provide lots of wisdom. They were also people who had experience before PA school. The newer ones do not enhance anything.	1	0	0	0	1	it was their patient	0	0	0	1	0	0	because they were doing it during rounds, and not many of us are signed off to do them. because senior residents aren't signed off to do or supervise chest tubes, we don't learn to do them and thus end up having to let others do them	0	0	0	0	0	0	1
R_2QLPCCzYOLrfxUO	They are in a parallel training environment with different standards and often give sub-par advice or worse, aggressive sub-par advice because they consider themselves more advanced.	0	0	0	1	0	0	None	1	0	0	0	0	Our department has thankfully eliminated PAs and NPs, but I have had them do procedures on patients, or pick up patient's intentionally that would need a procedure, on community rotations.	0	0	1	0	0	0	The environment in these units (PICU at my hospital) is such that the attendings prefer the NPs to do everything because they are used to them and don't have to supervise or teach them as much because they work there year round.	0	1	0	0	0	0	0
R_2QW0uw28pI8cUIS
R_2QYDv7l0zOnBG2u
R_2R9bPjiDE9Bdycg
R_2rGULmz8Qaf1j0h
R_2roQUXME0RR3SSy	None	0	0	1	0	0	0	They cover the emergency department during out conference hours.	0	0	0	1	0	The procedure was not assigned to the NP (CRNA). They physically stopped me from doing the procedure by removing my equipment that was available for the procedure in order for them to do it.	0	1	0	0	0	0	On anesthesia rotations some CRNAs don't want residents to do intubations	0	0	0	0	1	1	1
R_2RPUWJXTo339WeS	They are doing triage which I believe should be a physician position. You need the most trained and experienced to accurately triage patients. Once triaged appropriately I believe then that PA/NPs can do fast track/urgent care patients. They should never be handling critical patients. My program also has a “PA fellowship” (and I vehemently disagree with that term) which means I have less patients…	1	1	0	0	0	0	If they were taking urgent care patients and helping decrease waiting room times for the low acuity patients it would be beneficial. Not saying that residents should ONLY see high acuity patients, as that’s not the real world, but NPPs should definitely be working to help clear out the waiting rooms of these low acuity patients	0	0	0	1	0	The pediatric emergency department has NPs employed. They picked up the patient that needed an LP. I feel at times they cherry pick their patients	0	0	1	0	0	0	The NP decided they were going to do it without consultation with me. I actually addressed this with them as soon as I found out they were doing my planned procedure. Their excuse was they didn’t think I wanted to perform the procedure. I was busy with patient care matters that they did not have to worry about and so decided they would do it instead	0	0	0	0	0	1	0
R_2rTxGrmXIK6aTry
R_2S0k0UbI053hQBz	Incorrect work ups for sick patients therefore causing sign outs to involve much more work. They only perform half the workup so you have to pick up the other half when they either forget or mess up after the pt decompensates. Attempt to take procedures	0	1	0	0	0	0	None	1	0	0	0	0
R_2S33HZ64gO911zm	In some instances they can take valuable learning opportunities and procedures	1	1	0	0	0	0	They can be efficient in seeing low acuity patients ie complaints like runny nose	0	1	0	0	0	Most of the time they would be already setting up for the procedure	1	0	0	0	0	0
R_2S79k2KHgJLSMQK
R_2S7anXfoMsE3HE8	You’re asking the wrong question here. The issue isn’t how APP’s impact resident education, it’s how they impact job availability for graduates of residency programs. The labor pool over-supply is of greatest concern. Which is worsened by the increasing utilization of APPs and the increasing number of residency programs that exist to farm cheap labor from residents and drive down physician salari…	0	0	0	0	1	0
R_2SAbC6Qtf2usoNu
R_2scJjCIHbzC4NXy
R_2sd5mCiYBeQQY0H
R_2SDn4Pnp4QVEvYt	Small procedures/basic ortho stuff while in fast track typically get completed by PA/NP	0	1	0	0	0	0	Frequently run fast track, which opens the opportunity to see sicker patients without being overloaded with lower acuity complaints.	0	1	0	0	0	Also in a fellowship role and learning	0	0	1	0	0	0	Division of labor. I was doing other stuff	0	0	0	1	0	0	0
R_2SHpkouTscIShJq	Less procedures for training.	0	1	0	0	0	0	None	1	0	0	0	0
R_2SHqYgLNcPYB7kQ
R_2SjlGYwa0l08cui	- PA’s have done procedures that can be used for resident learning ie lac repairs, procedural sedation, etc.	0	1	0	0	0	0	- they can enhance professionalism and the team player dynamic at work - they can also assist with patients of lower acuity	0	1	0	1	0	- I was unaware of the need until after the procedure	1	0	0	0	0	0	Unknown	0	0	0	1	0	0	0
R_2SrHWgPODJErzIm	Our EM midlevels take low acuity patients at the main ED, and so unless we are at the freestanding, they tend not to detract from our education re: complex patients. However, the presence of trauma PAs and NPs greatly detracts from procedures in the ED during trauma resuscitations.	0	1	0	0	0	0	The seasoned PAs have helped with teaching, especially at the freestanding where we work more closely together. With so many years under their belt, it’s helpful to pick their brains and get to know their styles as all.	0	0	0	0	1	They just push their way in, and tend to have the support of the administration.	0	1	0	0	0	1	They engage verbally and demand to do the procedures, citing practice and skill maintenance.	0	0	0	0	1	0	0
R_2sXgSakvEuip3Sk	Very inconsistent knowledge base / management skills so I don’t learn effectively from them. Take away opportunities from residents at times. In CA, NPs successfully lobbied for independent practice and so the professional dynamic is strange because they sometimes feel higher than thou compared to residents (they make like 4x our salary for starters) and act as though they have equal education to…	1	0	0	1	0	0	It’s nice when APPs handle the low acuity complaints that would otherwise go to an urgent care, as they’re less good for our learning	0	1	0	0	0
R_2t3SldIzpnmu3yH	PAs are supposed to pick up the 4s and 5s, but they often pick up the 3s, which takes away from our education. They will even do this when the department is not busy and I’m trying to pick up a patient. Even if they just see the 4s and 5s, they are supposed to leave them on the board for the residents if the department isn’t busy, but often this doesn’t happen. So I’ll be trying to pick up patien…	1	0	0	1	0	0	It doesn’t	1	0	0	0	0								There was no reason-they stole it	0	0	0	0	0	1	0
R_2ta4jOdeUsKin9Q
R_2tEbXq1a8Srunwz	Less cases to be seen; less opportunity for critical patients at times; less time for discussion with attendings if they are also working with NP/PA	1	0	0	0	0	1	None	1	0	0	0	0	They asked the attending to perform before I was able and received preferential treatment	0	0	1	0	0	0
R_2tEWdH3oTeGXVVN	Our NPs are in the Fast Track areas. They will often take the low acuity patients, however they often add to our work because they miss critical issues with a higher rate of 72 hr returns. Additionally, they will send over UTIs, because of concern. Which is fine as that’s the intended role but they discharge patients without being seen by an attending that are not being completely worked up that …	0	0	0	0	1	0	None. I do appreciate that the NPs in our department do not fight us for patients and our program has very much put resident concerns above all and has addressed these issues with favor to the residents.	1	0	0	0	0	N/a. This really is a testament to my program as they have refused NP/PA training programs. The same cannot be said about off service IM rotations.	0	0	0	1	0	0	CV: Husband was physician and NP was wife, wanted his wife to be trained how to do it. Reduction: Ortho rotation, NP “needed” experience so ortho resident didn’t need to come down for simple reductions (after I saw that, I started doing my own and not calling ortho as the attending permitted, that policy was removed). U/S: Critical Care in order to teach NP students. In fairness, had a lot of US …	0	0	0	1	1	0
R_2tJzB4W0bKGCc3D	They lower the volume of patients I get to see.	1	0	0	0	0	0	They usually (but not always) see lower acuity patients.	0	1	0	0	0	I have no idea how many procedures were taken from me by NPPs because the NPPs work in a different physical location and I have no idea about who triaged which patients where.	0	0	0	1	0	0
R_2tlBy6xj1eTlZZs
R_2tLvv9RO7Pv4V9i
R_2tmUjrGSU3PrKjH	It depends on the NP/PA—some are hardworking and exceptional and some call off (meaning the residents are called in for additional shifts), or don’t pick up patients but are expected to see patients equivalent to a junior resident so the residents have increased volume despite “full staffing” and sometimes the sign outs miss huge red flags	0	0	0	0	1	0	Great PAs/NPs have a lot to teach regarding lower acuity complaints and can move through patients quickly while residents transition through different years and acclimate	0	1	0	0	1
R_2to3yKDCCHnSYGT
R_2ToAwp8FCvDFNBA
R_2Tq69edjhjHeBKS
R_2tqYXwZ2VqkKUgz
R_2tsP8hcJy3K4UH9	They often take medium/high acuity patients. Ask for procedures which makes learning environment somewhat contentious to say no to.	1	1	0	1	0	0	Less fast track I have to see	0	1	0	0	0	They asked and I was uncomfortable saying no.	0	1	0	0	0	0	ICU, NP/PA had priority due to attending comfort with them.	0	1	0	0	0	0	0
R_2twY7BruwpFv7oC
R_2TZDf2qbnjxJ4cX	APPs in the ED take up time and energy from Attending Physican who need to supervise them. This is time that could be directed at resident education and supervision.	0	0	0	0	0	1	None	1	0	0	0	0
R_2U0pH8UAnPBXqnL	I have not done procedures because of np/pas and np/pa "fellows." No real change to ED throughput to see more patients	0	1	0	0	0	0	None	1	0	0	0	0
R_2U3gSWzXqFZuwxe
R_2U3kVe5rlU7kM9g	Takes over our intermediate zone so we don’t get to see the variety of symptoms and bread and butter EM also they can’t do most procedures so end up take a resident out of the critical care side and the rest get hit with fewer residents picking up patients	1	0	0	0	0	0	They can’t do procedures and grab a resident to do for them	0	0	0	1	0
R_2U9nJnPgCIX8V8V	Less patient volume for residents. Sometimes there is an odd dynamic where NP/PAs are reluctant to staff with a senior resident, preferring to staff direct with the attending. Also sometimes comes into conflict where plans are in disagreement between an experienced NP/PA and a pgy-3 resident	1	0	0	1	0	0	Fun, good collegial relationships, often have prior experiences at other work environments (rural, military, etc.) that inform practice patterns that is good to learn from. We staff our NP/PAs; patients as senior residents so we get to learn to manage mid-level providers and their capabilities.	0	0	1	0	1	n/a	0	0	0	1	0	0	n/a	1	0	0	0	0	0	0
R_2UaRCji3Rb5yiKD	Overall, I view the presence of NP/PAs to be neutral. While I do not think they enhance my education they also have not detracted from it. There are not any incidences in my own practice in the ED where I train, in which a PA has taken a procedure over me or somehow negatively impacted my education.	0	0	1	0	0	0	I do not think that the presence of NP/PAs enhances my education.	1	0	0	0	0								I was rounding or the attending felt more comfortable with the PA performing the procedure because I was new to the team	0	1	0	0	0	0	1
R_2uBYTJfqMphqpUU
R_2UixyPc5iW411mt	Residents are constantly trying to see as many patients as they can in 3 short years of residency. NP and PAs take away patients and oftentimes take away procedures, which are some of the greatest opportunities for learning.	1	1	0	0	0	0	I really like most of my PA and NP colleagues and appreciate their help on some of the lower acuity "fast track" patients when the department is very busy, but overall from an education standpoint I don't feel like they have enhanced my education.	1	1	0	0	0
R_2uJUI2SF2MnRbY1
R_2uKxpRZuMLj8DXb	none	0	0	1	0	0	0	none	1	0	0	0	0
R_2uQFpRcru3hS37a	None	0	0	1	0	0	0	None	1	0	0	0	0	Faulty orthopedic hardware, ortho consultant called and PA performed reduction/troubleshooting	1	0	0	0	0	0	PA performed procedure prior to attending or resident arriving in room during code.	0	0	0	1	0	0	0
R_2V463Rey01Xf0kX	None	0	0	1	0	0	0	None	1	0	0	0	0	The PAs ans NPs always do the pediatric procedural sédations because they carry fewer patient’s than the residents so have the time to do them. When we ask to do them, the attending does not allow us because of “time constraints.”	0	0	0	0	0	1
R_2V4p5F8oAOT2G3R
R_2v7BAjf40CSlGF0
R_2v8GBuELuzZ936E	Taking procedures especially in icu	0	1	0	0	0	0	None	1	0	0	0	0	It was “their patient”	0	0	1	0	0	0	For education	0	0	0	0	1	0	0
R_2VatUJqwfGUN4b9	none	0	0	1	0	0	0	none	1	0	0	0	0	unsure	0	0	0	0	1	0
R_2VDOwBSs9w6ZURU	Less total cases to see	1	0	0	0	0	0	Learn how to interact and their capabilities for future oversight roles	0	0	1	0	0	n/a	0	0	0	1	0	0	the provider was more familiar with the allied provider	0	1	0	0	0	0	0
R_2VeGWhHiyTPV2DN	none	0	0	1	0	0	0	I appreciate that they see lower acuity patients and decrease patient load/time spent on documentation; i appreciate when they ask questions that either I also do not know the answer to or that make me think about to answer intelligently leading to better understanding	0	1	0	0	0	NA	0	0	0	1	0	0	NA	1	0	0	0	0	0	0
R_2Vf5HpwuSO9iN4T
R_2VfGphkazXMGeiI	Take away valuable learning opportunities (procedures etc.)	1	1	0	0	0	0	none	1	0	0	0	0								na	1	0	0	0	0	0	0
R_2VHI839Wwoe24lb	None	0	0	1	0	0	0	None	1	0	0	0	0								For their "numbers"	0	0	0	0	1	0	0
R_2viW4HLaixHI6X8	The majority (80-90%) of our experience revolves around high acuity, critical care. We miss a great deal of low acuity, fast track patients that go to zones primarily managed by NP/PA. The residents are also expected to put in US-IVs, TLC, take over care of their patients if they think they later might not be comfortable with them, all while trying to manage their own case load in a different zon…	1	0	0	1	0	0	The PA/NPs in our department are truly competent, amazing people. They are very easy to work with. I do feel grateful that I am not in a program in which there is a PA/NP residency program, procedures aren't lost to other providers, or that I am not supervised by NP/PA.	0	0	0	0	1	I have never had this happen in the emergency department.	0	0	0	1	0	0
R_2vkOUzzTR5hnjf7
R_2VmSy0vbXzVjpRk	They take away opportunities for growth and learning	0	0	0	0	1	0	None	1	0	0	0	0	It was their patient or they were in a training program	0	0	1	0	0	0	Their patient	0	0	0	1	0	0	0
R_2VOyGxd3DTRheMa
R_2wb14ZKeeIXEtGL
R_2WCOdPLRlWLSWxp	At my program mid levels are not involved in our training at all.	0	0	1	0	0	0	None	1	0	0	0	0	None	0	0	0	1	0	0	N/A	1	0	0	0	0	0	0
R_2wHxR1AOBJrb7gm
R_2wNWqUjiT0tN1AZ	none	0	0	1	0	0	0	none	1	0	0	0	0
R_2wTgu0QWRwDZ5OC	Presence of MSE orders introduces bias into clinical thinking, doesn't allow for a "first evaluation" that is critical for learning differential diagnosis generation and risk stratification. At our institution, minor complaints are seen almost exclusively by NPs - which means that residents are not exposed to that patient population / are not able to build those skills.	1	0	0	0	0	0	None	1	0	0	0	0	N/A	0	0	0	1	0	0	No reason given	1	0	0	0	0	0	0
R_2wtQXh49OqF3QFs
R_2X0WiAEClUpn6s1
R_2X5y0i8hWG8iIRm	They take away teaching from residents and have much less training than physicians. They are far less efficient. We still have to go see all of their patients.	0	0	0	0	0	1	None	1	0	0	0	0	At primary residency ER non PAs/Nps do procedures	0	0	0	1	0	0	At the Childrens hospital they are given priority over rotating residents	0	0	0	0	0	0	1
R_2XdPAbrETbTo7xC
R_2xFAlJZsKTqEbPZ
R_2xLbyW6JbdCLE9r
R_2xLXUcixrYVVlis	We miss out on a sample of the patient population. Thankfully we have a large patient volume and have implemented a system to ensure we see all aspects of patient acuity.	1	0	0	0	0	0	There are benefits in screening a lot of the lower acuity patients with little to no educational benefit, however an important part is to be able to screen the initial triaged patients and realize when there is a sick patient with subtle findings or vitals that could be easily missed	0	1	0	0	0
R_2xRYsqcjquFqnX9	Access to learning opportunities, leadership, and interaction time with my attendings.	1	0	0	0	0	1	I suppose in some way they allow me more time to focus on sicker patients, but not always.	0	1	0	0	0	Intubations by anesthesia, trauma procedures by the trauma pa, pacing by cardiology pa/np	0	0	0	0	0	1	I was the off service rotator and the pa/np was uncomfortable letting me attempt	0	0	0	0	0	0	1
R_2xSi1UmIWokx3SS
R_2xV4c6JOTraX5Vo	Most shifts latelyI wonder why we have APP’s, there’s just not enough pt’s anymore.	1	0	0	0	0	0	The older ones can be very instructional, but most of them left for a better job recently.	0	0	0	0	1
R_2xXCzI3mEOXYQH6
R_2YajGAiJVWgKP1x
R_2Ybuc3PzAv5z3J2
R_2YP3zCtwHc6S4ZL	They take patient volume away from residents.	1	0	0	0	0	0	None	1	0	0	0	0								I was told that the CRNA student had to lean how to intubate and so I was told to go to a different OR.	0	0	0	0	1	0	0
R_2YQwLnvgLeUV7KP	They are not held to the same standards as residents. From inadequate notes to calling consults, they often make working more difficult.	0	0	0	1	0	0	They cover the department on resident education days	0	0	0	1	0
R_2YqYVEXCHmsBDZg
R_2z6HyelhmNh10vY	Our hospital set-up is done quite poorly. Patient's that should be seen by a resident, both for the best care for the patient, and for a learning opportunity for residents, are sometimes seen by PAs. This is incredibly harmful and needs to stop.	1	0	0	0	0	0	None	1	0	0	0	0	Hospital wanted us to keep seeing patients and keep flow through the ER to help make more money for the department.	0	0	0	0	0	1	Education	0	0	0	0	1	0	0
R_2zCi6L96kePcuTr
R_2ZCz33cdicaC5NY	none	0	0	1	0	0	0	none	1	0	0	0	0	politics	0	1	0	0	0	0	politics	0	0	0	0	0	0	1
R_2ZDE2XNO0MOydQK
R_2zLK9zhCMHaj6C9	Take procedures and critical care moments away from residents Reduce focus of education from patient cases and instead focus on 'moving the meat'	1	1	0	0	0	0	none	1	0	0	0	0	PA did not wait to ask for permission and thought they were 'helping' by taking my procedures	1	0	0	0	0	0
R_2zojQJkzVDpf29u	Take time away from residency education	0	0	0	0	1	0	none	1	0	0	0	0
R_2ZWkHdLuIGNTuEZ
R_307QlZRtYEVDWZw
R_31B075Dge5cDGUb
R_31i2XuwLBPvlRDA	In ED, none. More impairs on off-service rotations.	0	0	1	0	0	0	None.	1	0	0	0	0
R_31NjFhVbzsE26M9
R_31o6RUKcjVjilFN
R_31QWfreyGX7CKLZ	None	0	0	1	0	0	0	In our ED, NPs/PAs occasionally staff the "E zone" which is our fast track area for less serious complaints. This doesn't reduce our workload much but leaves more sick/educational patients to residents which is helpful for our education.	0	1	0	0	0	Protocol of trauma team for traumas; for orthopedic reductions, ortho PA usually performs reduction while EM team performs sedation and monitors patient.	0	0	0	0	0	1	Trauma protocol for traumas. For orthopedic reductions, ortho PAs did not seem to trust ED residents and would always primarily perform reductions with resident "assistance"	0	0	0	0	0	0	1
R_31Xa0uCIAh1jdn8
R_31ZfzxS4qJ0tjK9																					Attendings seem to trust the NPP they know rather than the offservice resident physician they don't. NPPs don't have to have direct supervision unlike residents for certain procedures.	0	1	0	0	0	0	1
R_31zUTi4DiIvkYtD
R_32WnQzah58i0uAm	They tend to take cases that are great for learning. At this point I see no reason to have app when resident and attending coverage is manageable.	1	0	0	0	0	0	They don’t	1	0	0	0	0
R_33ltoKHRUC1cs8p
R_33pz9AZ4qYR3YeP
R_33wdB6hZ6NfK1kE	Unnecessary testing and evaluations that don’t always require work ups. Having to asses and reassess patients that may not always have the best work ups with proper clinical corelation	0	0	0	0	1	0	None	1	0	0	0	0
R_37PK6XtqSKhIB5T	None	0	0	1	0	0	0	None	1	0	0	0	0	Attending asked them to do it	0	1	0	0	0	0	Busy	0	0	0	1	0	0	0
R_38k2Pa8rCl7zvGh	None	0	0	1	0	0	0	None	1	0	0	0	0	None	0	0	0	1	0	0	None	1	0	0	0	0	0	0
R_38VfBjDVBqkxvtT
R_3C4LDicdxC5lx9n
R_3CB3TKtRrZ8TvPC	Doing procedures	0	1	0	0	0	0	I guess provide additional person I can teach but already fulfill this by teaching off service residents and interns	0	0	0	1	0	Not applicable	0	0	0	1	0	0	Unit policy to use anesthesia service which are crna	0	0	0	0	0	0	1
R_3D0ckkYv4Wzbxgi
R_3D0l5mlXVOzEodk	They will take patients from residents and perform certain procedures that we in other cases would be able to log for out competency. They are taking away opportunities from us.	1	1	0	0	0	0	Might help with patient load.	0	0	0	1	0
R_3DvljZPwo753QmT	When residents are present, I do not see a need for APP presence as we “fight” for patients and procedures.	1	1	0	0	0	0	None	1	0	0	0	0
R_3e1U4CTJzhwRs5G	I end up teaching them. I taught one how to do a pelvic exam!	0	0	0	0	1	0	They take the level 5 waste of time patients … when we had a fast track for them to be seen in	0	1	0	0	0	Never happened	0	0	0	1	0	0	N/a	1	0	0	0	0	0	0
R_3e2mIec3HUvh0Hx	None	0	0	1	0	0	0	Allow for me to see patients at an educational pace rather than a “move the meat” pace	0	0	0	1	0
R_3EaoVxGlN9j7aGS
R_3edffBrvGBOLEbv	Take opportunities to do procedures and see additional patients	1	1	0	0	0	0	None	1	0	0	0	0
R_3eeQETFUHpSXOEU	They sometimes take procedures away from me	0	1	0	0	0	0	None	1	0	0	0	0	Attending told me to let the PA fellow do it	0	0	1	0	0	0	N/A	1	0	0	0	0	0	0
R_3ELpRZWQqPveF7b	Certain PA's will cherry pick patients in my institution that would be good learning cases. It only happens on the pediatric ED. This has been addressed multiple times in the institution.	1	0	0	0	0	0	none	1	0	0	0	0
R_3EMDmzjUuKb1GSn	Currently do not work with NP/PA at my main ER site	0	0	1	0	0	0	None	1	0	0	0	0								Don't know	0	0	0	1	0	0	0
R_3erfneXeLvVnRP3	Loss of procedures	0	1	0	0	0	0	Cover the ER when we have didactics	0	0	0	1	0	Because the attending was busy and couldn’t supervise. For the PA “fellow” to get experience.	0	0	1	0	1	0	“Patient acuity”	0	0	0	1	0	0	0
R_3ETnlTBpMpT6CXR	At times, some PA’s will ask to see a patient or perform a procedure on that patient that would otherwise be delegated to myself or a fellow resident.	1	1	0	0	0	0	It is nice to learn to work collaboratively with PA’s and NP’s particularly as it is very likely I will be expected to help supervise care of PA and NP colleagues.	0	0	0	1	0	They were the primary provider seeing the patient	0	0	0	1	0	0
R_3eyu1cVVx9Ol9VN	sometimes APPs take some of the simple procedures and uncomplicated cases which ends up being bread and butter EM.	1	1	0	0	0	0	Similarly, having APPs does help with patient load	0	0	0	1	0
R_3F24OkjEtEI4Yjb	They take away patient exposure and procedures. Our midlevel providers generally see lower acuity patients, which takes away from our education on urgent care type of complaints. They do not help out with the “heavy lifting” of higher acuity patients in our ED therefore I feel like their computers could be better used by ER residents seeing these patients. They also try to take procedures from us…	1	1	0	0	0	0	None	1	0	0	0	0								This happened to me a lot on OBGYN, the midwives would not let ER residents do the deliveries. There was no good reason provided by them and the OVGYNs weren’t around to mediate.	0	0	0	0	0	0	1
R_3F288gAKJ0Ws0ft	At times nursing come to residents if there is concern NPs are mismanaging patients. Low acuity triaged patients are seen by NPs. These aren’t always low acuity.	1	0	0	0	0	0	None	1	0	0	0	0
R_3fBkPgTqH3HDxrb	We have less attendings in the department. Consequently residents may not always have an attending working locally in their care area.	0	0	0	0	0	1	None	1	0	0	0	0								NP/PA trying to get experience doing procedures	0	0	0	0	1	0	0
R_3foZMefZvDgPFkF	Having required procedures for their “fellowships” and picking up patients that may be educational for reaidents	1	1	0	0	0	0	Pick up lower acuity patients to allow me to focus on higher acuity ones	0	1	0	0	0	Requirement for their fellowship	0	0	1	0	0	0
R_3FPVhME41mEHazv	At best they do not affect my education, at worst when they sign out to us I have to spend more time reassessing the patients, making big changes to plans of care and management and catching big misses from prior shifts. They also feel no obligation to dispo patients, they are not held to a high standard and often are talking on their cell phones or writing notes during sign out, they sign out pr…	0	0	0	0	1	0	None						For their learning	0	0	1	0	0
R_3fpyIdIAHv865bj
R_3FQl03Z1MephyR5
R_3FXn6JbKWi7edWP
R_3g1asDc9MdBCSLX
R_3G20MiG7Z1xZZ0R	Depending on the individual PA or NP, they may be interested in procedures and can take them from residents. A harder aspect to qualify is the usual difference in perspective regarding educational advancement, literature review, and integrating that knowledge acquired through personal inquiry into patient care on shift that creates a more dynamic, engaging, and educational experience.	0	1	0	0	0	0	In settings where they are limited to patient care of low acuity patients, this can be beneficial by allowing resident physicians to see higher acuity patients, which is beneficial for our education.	0	1	0	0	0	N/A	0	0	0	1	0	0	N/A	1	0	0	0	0	0	0
R_3g4MhBNOivvTV7E
R_3GdN2llxPNnvU1i	- take shifts away from residents - consume education funds for conferences and research	1	0	0	0	0	0	none	1	0	0	0	0	My emergency medicine residency is more like an urgent care residency. We don't do procedures or resuscitations unless we are off service.	0	0	0	0	1	0	They "needed numbers"	0	0	0	0	1	0	0
R_3GeLbYfCijFAGEy	They can’t supervise us doing procedure and seeing patients by ACGME rules	0	0	0	0	1	0	None.	1	0	0	0	0								Attending wasn’t present yet and they don’t require supervision	0	0	0	0	0	0	1
R_3GkUoJ8kxBBSb7S
R_3gOuqM7M0PPeGmW	APPs take away important learning cases from residents in our academic department APPs will hand off patients who have been incompletely treated or misdiagnosed who then present a safety issue in the emergency department	1	0	0	0	0	0	None	1	0	0	0	0
R_3GuHeE62Nt0UjjP	None	0	0	1	0	0	0	None	1	0	0	0	0								Arrived first to trauma bay	0	0	0	1	0	0	0
R_3gXZ3AkurNNNEsz	Need to leave early because they don’t work full time. Seeing my patients as “education” for themselves when they have no business being in the patient’s room. Fixing their mistakes because they don’t know what they are doing.	0	0	0	1	0	0	None. This has never happened. They don’t belong anywhere in the ED.	1	0	0	0	0	They want to learn to be a doctor without proper training and they think they are equivalent to a physician.	0	0	0	0	1	0	The NPP gets to pick their patients first. Residents are treated as second class citizens by NPPs. NPPs think they are more valuable because they work less and are paid more. Because of this, it does appear that UCSD finds NPPs more valuable and the extensive training of residents is unnecessary and abuse of residents.	0	0	0	1	0	0	0
R_3h9qMjwL08NQwDf
R_3hA8i8H1pVmvxfK	None	0	0	1	0	0	0	None	1	0	0	0	0	N/a	0	0	0	1	0	0	N/a	1	0	0	0	0	0	0
R_3hgNGzWMFC3wVLk
R_3Hh2QI0cYivvwWZ
R_3HpEE1lXamJyxrR	Fumble procedures before asking a resident to do it, making it harder for resident to it after their multiple attempts. Miss critical diagnoses	0	1	0	0	0	0	NONE	1	0	0	0	0
R_3Htyqz2wBZNFQnD	NP's take patients away from the general learning of the residents. Some residents have never had some minor complaints, if the NP's always see them.	1	0	0	0	0	0	They allow the residents to go to conference, making sure the department is covered when they are away.	0	0	0	1	0	Working in another part of the ER	0	0	0	0	1	0	none	1	0	0	0	0	0	0
R_3HULD0OZnAXK2A8	Depends, sometimes they take procedures away. Sometimes there is animosity between residents and PAs which can create a negative learning environment.	0	1	0	1	0	0	None	1	0	0	0	0
R_3HXoen2LV2OKneh	There are nps/pa taking procedures all the time that we need. A few pas who think they are pediatricians so they pick up all the kids including shocky chf babies who are a rare opportunity at our shop. Told admin and gme. They don’t care.	1	1	0	0	0	0	None.	1	0	0	0	0	Trauma bumps us all the time, one of the pas thinks she’s a pediatrician because she worked at a peds hospital for 2 years and the attendings let her	1	1	0	0	0	0	The sicu is managed entirely by mid levels. Lots of peds is similar.	0	0	0	0	0	0	1
R_3hyIAvlNrP3EtpP	They take procedures and opportunities for learning. They take time away from our attendings, they teach the way the things have been done, not the way it should be done. They also bash residents and make the environment miserable to work in and contribute massively to burnout.	1	1	0	1	0	1	None - absolutely no benefit to our education	1	0	0	0	0	No	0	0	0	1	0	0
R_3I9wXTRyC0aoPrP
R_3imYXXePY6tjlBy	Competition for procedures. Pas require more oversight which detracts from the time residents need to spend with attendings.	0	1	0	0	0	1	None	1	0	0	0	0	That the pa fellow needs the experience	0	0	1	0	0	0
R_3iriMFMIffx2OZn
R_3isdTBfSuRWUayv
R_3ixMXp0HDzXNxcy
R_3IXq59i3ukVhDCh	Competition over pts. Eventually they end up with an attending who overhaul their plan. Pretty useless. This on different sites. Funny when pt is ESI 3/4/5 that usually they pickup, they learn early on that the patient is much sicker than their limited capacity and residents take over.	0	0	0	0	1	1	None	1	0	0	0	0	They are incapable of doing one	0	0	0	0	1	0	Again, they are incapable of doing so.	1	0	0	0	0	0	0
R_3iyf4NcNJNh2E5b	They compete for patients with us regardless of acuity as well as procedures. When they are in the pit area they place blanket orders on patients hindering us from properly managing and working up patients. Have to take over care of their patients when they exceed their acuity.	1	1	0	0	0	0	Help take off the load of seeing lower acuity to focus on higher acuity patients.	0	1	0	0	0	It was their own patient	0	0	0	1	0	0	It was their personal patients, given to them by trauma attending for their “numbers”	1	0	0	0	0	0	0
R_3j3d1EQVjtjxStO	0	0	0	1	0	0	0	None	1	0	0	0	0								CCM team discision	0	0	0	0	0	0	1
R_3JEhZNTN1Bdazba	Taking away patient volume and more importantly taking away key procedures that we need for competency. Time training new NPs takes away from time training residents	1	1	0	0	0	0	some NPs are very knowledgeable in their field and have a lot to teach which is great.	0	0	0	0	1	trauma service uses NPs and works to get them to do procedures, even within the emergency room. this is an ongoing bone of contention between the emergency and trauma departments that we are working to address	0	0	0	0	0	1	services using their own NPs instead of rotating residents to do procedures	0	0	0	0	0	0	1
R_3JloWQt0f8eHIAE	Take away educational opportunities from residents. Impact on future job opportunities. Function similarly as residents needing to staff most patients with attendings, bogging down patient flow. Need residents or attendings to perform advanced procedures, effecting workflow.	1	0	0	0	0	1							Trauma team NP’s taking procedures during trauma resuscitation	0	0	0	0	0	1	NP’s needing “numbers” to stay current. In our facility, NP’s are owned by the trauma service and they have “preference” over procedures in the trauma bay.	0	0	0	0	1	0	1
R_3JqvnYt0XPM2bqN								Off load some of the less critical patients	0	1	0	0	0
R_3kcB6OerfeINMrR
R_3kcgOdk3yrzEzNb	None. We only have 1 in our department and there are plenty of patients to see.	0	0	1	0	0	0	Almost none at all. Our NP is not a particularly outgoing individual.	1	0	0	0	0	None, he takes his own patients (just in pretty low numbers).	0	0	0	1	0		None, usually on off-service rotations the NPs are more than willing to let procedures go to residents.	1	0	0	0	0	0	0
R_3KDbSgnhzpvK3qy
R_3kdnHa41ZEHOHHo
R_3kLFq8NSDhNPBla	Education in medicine is all about repetition, and it affects the amount of cases we see when they see them independently, or perform procedures residents should be performing.	1	1	0	0	0	0	None.	1	0	0	0	0	Trauma team has it written in their contracts to operate at a pgy4 or 5 surgical resident	0	0	0	0	0	1	ICU has that structure	0	0	0	0	0	0	1
R_3KNKSSFliWdy9lX	Make poor clinical decisions resulting in negative patient outcomes and bounce backs. Are often condescending towards residents. Poor documentation - often difficult to piece together their medical decision making rationale while seeing a bounce back patient.	0	0	0	1	1	0	None	1	0	0	0	0	Customary at that institution. I was a rotator.	0	0	0	0	0	1	Na	1	0	0	0	0	0	0
R_3kukuMwHxHfVAGV	NPs/PAs are also seeing patients with the ER Attendings. They are practicing procedures which are typically outside of their scope of practice, especially training PA Fellows, and this decreases the amount of procedures residents are able to perform throughout their training. Overall, both takes away from Attendings’ ability to spend time teaching residents, engaging with residents, and demonstra…	1	1	0	0	0	1							NP/PAs in my department have been very aggressive about taking procedures, even when it is not indicated within their scope of practice, such as chest tubes and central lines.	0	1	0	0	0	0
R_3L711JN7CoVWj5a
R_3LgPmAs2yMiphku
R_3Lkk7loU9Wb6J9j	Have to compete for procedures, get little exposure with rapid care type patients,	1	1	0	0	0	0	None	1	0	0	0	0	Cherry picking complaints, APPs frequently see the knee pain or shoulder deformity leaving the vaginal bleeder sitting for greater than an hour,	0	0	1	0	0	0	Pa didn’t invite me to participate in the delivery	0	0	0	0	0	1	0
R_3lQ7lFNRPjHmTmH	They perform procedures that I could perform, and take up some of the time attendings could be spending to teach residents.	0	1	0	0	0	1	None	1	0	0	0	0	They asked for the training.	0	0	1	0	0	0
R_3lQSCbLwDLgholH	There is worsening patient care as a np/pa is considered equivalent coverage for patient load as a resident however average patients seen per hour is significantly worse and therefore patient load burden on residents is increased. Rather than increasing hires in mid level support, emphasis should be placed on increased residency spots and physician coverss as he who see more per hour on average c…	0	0	0	0	1	0	Decreased utilization of time in the ED on lower acuity patients allows for increase focus on high acuity patients	0	1	0	0	0	None	0	0	0	1	0	0
R_3lrZj9yXACUSsdS														Stated they need training as well.	0	0	1	0	0	0
R_3LX2tSJZ9Tw0X2g
R_3lxhm9GHrpFRlNT	Loss of procedures Training my replacement	0	1	0	0	1	0	None	1	0	0	0	0
R_3m2xwRz5OQjcxPC
R_3m8d45oj8pwW3gy
R_3M98vHvVA1yF8Zd
R_3McBLfrfmNEq39X	none	0	0	1	0	0	0	none	1	0	0	0	0	n/a	0	0	0	1	0	0	For the PA's education and because ED residents are not always allowed to do HD catheter placement in our ICUs	0	0	0	0	0	1	1
R_3meLhu16PCscDlF
R_3MfIQkcodC7h759	They take a disproportionate amount of attending time. Their triage labs and image orders are bad habit forming as they order excessive tests	0	0	0	0	0	1	None	1	0	0	0	0
R_3MnFzKLzTn1waba
R_3n77p5JOBMwKsKt	NP/PAs in our emergency departments take the more "bread and butter" cases or the cases with low acuity. While this is generally good, I do lose experience with common procedures/skills like dental blocks and applying splints.	1	1	0	0	0	0	NP/PAs in our emergency departments take the more "bread and butter" cases or the cases with low acuity, which frees me to take the sicker patients and more challenging cases.	0	1	0	0	0	N/A	0	0	0	1	0	0	0	1	0	0	0	0	0	0
R_3NCHHyego6XibCZ	Take away from patient encounters	1	0	0	0	0	0	None	1	0	0	0	0
R_3nGmrXCrjl98e9v	None	0	0	1	0	0	0	None	1	0	0	0	0	n/a	0	0	0	1	0	0	For their educational value	0	0	0	0	1	0	0
R_3nIxojYcGPQmKYC	They steal procedures from residents. I saw a PA steal a central line from a PGY-2 and they were not even able to get it inside the pt and wasted 2 hours	0	1	0	1	0	0	None	1	0	0	0	0	They needed the practice	0	0	1	0	0	0
R_3njvieBL0QemJEH	See less bread and butter cases cause NP/PA sees them.	1	0	0	0	0	0	None	1	0	0	0	0
R_3nOc22VYb1fTedK
R_3NQzdf4mOAcp0MY	Less time teaching residents, more time spent working up unnecessary diagnoses, cherry picking patients	1	0	0	0	0	0	they often make more mistakes than my junior residents making me extra careful in a supervisory role	0	0	1	0	0	Time	0	0	0	0	1	0	N/A, did not do off service rotations with other midlevels this year	1	0	0	0	0	0	0
R_3nrbz4TViYTh3yI	Take cases, procedures, etc	1	1	0	0	0	0	Collegial discussion	0	0	0	0	1
R_3NWMqFfyv7sAyyV
R_3O1BekYUo6Bp37F
R_3OdWRkdLsUfKtxE								None	1	0	0	0	0
R_3oHnxCWOBOpoCXC	Procedures that typically are performed by residents such as chest tubes, intubations, joint reduction, etc. are performed by either PA trainees or staff PA's/NP's limiting the amount of available procedures to gain experience, comfort, and further training in these procedures. Additionally, PA trainees reduce the workload and number of patients I see which ultimately is not good for training giv…	1	1	0	0	0	0	Utilizing NP/PA's during conference so that we can all attend conference on Wednesday mornings significantly helps our education, additionally on national event/conference days or other wellness events having them staff the department is very helpful and an essential function, however this can be performed by PA/NP's and does not need PA trainees	0	0	0	1	0	The PA trainee was supported to do the procedure by the attending. Typically occurred with trauma patients as our roles in our trauma patients are split (one resident airway, the other exam/procedures and primary caregiver), which can lead to PA/NP performing resuscitation or procedure for patient I am caring for, given the split nature of providing care in trauma patients.	0	0	1	0	0	1	In ICU's CRNA's will commonly perform intubations with an anesthesiologist if it is after hours, or the intensivist is not at bedside or if it is overnight, or on cardiac ICU where it is run by cardiologists primarily.	0	0	0	0	0	0	1
R_3Oiw3BTvzKelgJ2	Take all the procedures, make mistakes that residents have to clean up then.	0	1	0	0	0	0	None what so ever.	1	0	0	0	0	Usually busy seeing another patient or doing documentation.	0	0	0	0	1	0	CRNA took anesthesia intubations and only let CRNA students intubate over EM residents. In the ICU the more	0	0	0	0	1	0	1
R_3Olz32APyiALhv6	Procedures are taken by np/pas that would otherwise go to residents	0	1	0	0	0	0	They do not teach but do cover shifts Tuesday mornings to allow us didactic time.	0	0	0	1	0
R_3oT0k2h1zAqZCF7
R_3oTJ4sshmoV5YIH	They take shifts on the higher acuity side of the department after only about 8 months of working in the ED, while residents are not scheduled on that side until 3rd year of residency	1	0	0	0	0	0	None.	1	0	0	0	0	They were part of the CT surgery consultant service	0	0	0	0	0	1
R_3p3CgdlljoEeQth	Taking away from procedures and resuscitation experiences that we as residents need to successfully take care of our patients as doctors and leaders of the emergency department.	1	1	0	0	0	0	There is no conceivable way that the presence of NP/PA enhances resident education.	1	0	0	0	0
R_3p5wwHeiOsnbsDI	Cherry pick “interesting” patients, take procedures, take away attending time by asking questions and needing extra oversight and therefore less on shift teaching	1	1	0	0	0	1	None	1	0	0	0	0	It was technically “their” patient	0	0	1	0	0	0	It’d be faster so we could keep rounding	0	0	0	0	0	0	1
R_3p6hjbZybQPGjGY									1	0	0	0	0								It was an anesthesia rotation (performed by CRNA) and an OB rotation (performed by CNM)	0	0	0	0	0	0	1
R_3pcci6OFWA4LS5L
R_3PirXp2eKPRJIVJ
R_3PiwhWd6f2ieY2Y	Need increased supervision	0	0	0	0	1	0	None	1	0	0	0	0
R_3PLe35WqN8402iG	none	0	0	1	0	0	0	Their presence allows me to focus on pts with more medically complex issues	0	1	0	0	0	na	0	0	0	1	0	0	Their perceived authority. The nursing staff looked to the NP to run the code.	0	0	0	0	0	0	1
R_3PRyqlLyFFrQ1Tg
R_3px1Eant5ej7W6t	We do not work in fast track zones and do not get that experience because PAs staff that area. We are often called away from our patients to do procedures or ultrasound guided IVs for the PAs because they don't know how.	1	0	0	0	0	0	None	1	0	0	0	0	They had more experience	0	0	1	0	0	0	CRNA was given the "difficult intubation" by the attending anesthesiologist	0	1	0	0	0	0	0
R_3qeW3pSDaRpxqXS
R_3qF1Z2do1erMCxP	None	0	0	1	0	0	0	Learning how to supervise NPs/PAs and staff their patients	0	0	1	0	0
R_3qlFIAN4PsTR3id	Less opportunity to learn on lower acuity patients including pediatric patient exposure as see these patients commonly. Also specifically in regards to trauma patients, take away learning opportunities as the NP/PAs that work as part of the trauma service with the trauma physicians have opportunity to perform procedures such as chest tubes instead of the emergency medicine residents who would oth…	1	1	0	0	0	0	none	1	0	0	0	0	For trauma service at hospital, according to trauma surgeons, emergency medicine residents "must ask permission" to do procedures such as chest tubes on trauma patients in trauma bay. Usually the PAs/NPs say no when permission is asked by the emergency medicine resident.	1	1	0	0	0	1	NPs/PAs on ICU service working with attending ICU physician are "treated as equals" to emergency medicine residents.	0	0	0	0	0	0	1
R_3qrGhMfNopwZSYx	Reduce patient loads, removes learning opportunities as it pertains to less acute patients.	1	0	0	0	0	0	None	1	0	0	0	0	None	0	0	0	1	0	0
R_3qVv6OnDkDUO6l1
R_3qWF6VH8IqW1vO1
R_3R305vjZTk0q62e	Sometimes will take an esi 1 or 2 even when resident is available. Don't always grab resident for procedures or even ask. This is however rare. Sometimes they avoid psych or intoxicated patients, which ties up resident with social problems and minimal learning opportunities.	1	1	0	0	0	0	Often will take esi 4s and 5s so I can focus on 3s and above. If unanticipated procedure, will grab a resident when available. Still has more experience than me as a resident and often has good advice/community advice for problems I haven't yet encountered. Team players. Carry many patients so I can take any necessary time to develop speed/efficiency.	0	1	0	0	1	Never once has an APP taken my procedures. Patient ownership is everything in my program.	0	0	0	1	0	0	The APP I was on with had an NP student and took my only chance at NICU intubation to "teach" it to her student. Many MICU patients assigned to APPs instead of me because fellow was new and not interested in supervising me.	0	0	1	0	1	0	0
R_3RgzOy0OzQ3uGkT	They take intubations, central lines and other procedures from us. They see high volumes of higher acuity patients who would be better care for by a training physician.	1	1	0	0	0	0	They have knowledge of the system when you’re starting out.	0	0	0	0	1	Because the assistant program directors support training APPs in procedures equally to residents.	0	0	1	0	0	0	ICU rotations specifically give many procedures to many PAs/NPs	0	0	0	0	0	0	1
R_3rHikMAxVImiSuA
R_3rPAVo4MHv2VD6o	none	0	0	1	0	0	0	learn how to catch and correct their errors	0	0	1	0	0	none	0	0	0	1	0	0	none	1	0	0	0	0	0	0
R_3RsFkFlQe4BytZs
R_3rTZsnRmtwtwE27
R_3s1zAb7ukzvzPPt
R_3s5FDJPURuSInFX	-Distraction from teaching MD/DO Residents (I have to teach/supervise PA Residents and PA/NPs) -Procedures that normally go to MD/DO Residents go to PA/NP Residents -Base level of knowledge is frustrating.	0	1	0	0	0	0	They do not enhance my education. It is a frustrating barrier to enhancing the education of MD/DO residents.	1	0	0	0	0	Academic ED Attendings deferring to "junior," PA Resident rather than MD Residents.	0	0	1	0	0	0	na	1	0	0	0	0	0	0
R_3s6st9pjco4cYak
R_3sajTL3dFb32BAF
R_3sggSGiEDH3Z2zO	none	0	0	1	0	0	0	none	1	0	0	0	0
R_3sns6FyWRD4AWAr	None	0	0	1	0	0	0	Allows EM residents to focus on higher acuity patients	0	1	0	0	0	PAs do not see high acuity patients or perform procedures in our department	0	0	0	1	0	0	N/A	1	0	0	0	0	0	0
R_3stWNkFijB64xzM	None	0	0	1	0	0	0	None	1	0	0	0	0								More experienced (nirse anesthetist)	0	0	1	0	0	0	0
R_3wJZAZa5xM4fc2Z	None	0	0	1	0	0	0	None	1	0	0	0	0	We do not employ NPPs in our ED	0	0	0	1	0	0	No attending available for oversight	0	0	0	0	0	0	1
R_41Udnyz0VaT8Bb3	None	0	0	1	0	0	0	None	1	0	0	0	0
R_4Gc7jge9iRcZFU5	anecdotally, NPs/PAs see fewer patients per hour generally provide care that is less comprehensive... thus, on the days that NPs/PAs cover the department for residents (for exams or retreats), the wait times are much higher and the sign outs confer more work than baseline than	0	0	0	0	1	0
R_4ZozRSTmgLiU1Vv
R_5aTNw9HGVl5hkvT	To many cooks in the kitchen	0	0	0	0	1	0	None
R_6fI7BCZ15EUUSNX	None	0	0	1	0	0	0	None	1	0	0	0	0	She had picked up the patient so she received the procedure. I watched the dislocation reduction.	0	0	0	1	0	0
R_6JYkWMpxF4GTKvf	They think a out medicine differently	0	0	0	0	1	0	They take teaching time and room in our confrences	0	0	0	1	0
R_6kTNkG4TY3yqFP3	Have taken some interesting cases, causing residents to miss out on education opportunities.	1	0	0	0	0	0	Can take care of lower acuity visits (ie med refills, well was checks) that hold little educational value for residents. This allows residents to focus time and education on cases that allow growth and learning.	0	1	0	0	0	N/A	0	0	0	1	0	0	N/A	1	0	0	0	0	0	0
R_6kTT1Sv9To74rHb	They take good learning cases from you. Often they are unable to do certain tasks such blood consent, etc which you end up having to do "their" work for them.	1	0	0	1	0	0	N/A	1	0	0	0	0	NP/PA primarily caring for the patient.	0	0	1	0	0	0	N/A	1	0	0	0	0	0	0
R_6PrPcQqQTeuazCx
R_6XPhrAv8FGpC0NP	There are procedures in trauma such as chest tubes that NPs require a certain number of procedures to be trained. It does detract from the amount of procedures I am able to perform and at time feels as if I competing for trauma procedures	0	1	0	0	0	0	None	1	0	0	0	0	The attending had requirements for training Nps that caused them to given certain procedure	0	0	1	0	0	0
R_77AagnmOgONlAYN	Occasionally a PA will perform a procedure that would be valuable to my education, such as an emergent intubation, central line, arterial line, chest tube etc.	0	1	0	0	0	0	Enhances my sense of the dynamic between attending practioners and APPs something I am sure I will deal with later in my career	0	0	1	0	0	Off service APPs generally from the trauma service covering during surgical conferences generally will not defer to ED residents for procedures during trauma resuscitations	1	0	0	0	0	0	Education of the NP/PA who was training for further coverage of a non-emergency medicine service, i.e. pediatric ICU or trauma ICU	0	0	0	0	1	0	0
R_79EJBNUciFJmsHn
R_79XwRdf6tipIBYB
R_7PTzVcGYhAApj3P	Take procedures that would otherwise go to residents	0	1	0	0	0	0	Take lower acuity patients so residents can see more high acuity	0	1	0	0	0
R_7VEfU0lSpbz42el
R_81xh4xNwNNZ98I1	Funds going toward training of NP's or PA's could be used for more EM residents or for our residency budget.	0	0	0	0	1	0	Full time NP's and PA's see a lot of the low acuity stuff with little to no learning value, which is nice.	0	1	0	0	0
R_865T4HcD0q6B2Vz	We “compete” to see patients. There will be shifts I see 4-5, but there are also 3 other PAs picking up in my area. We are also being forced to take on PA students, who require much more guidance and education that medical students.	1	0	0	0	0	0	None	1	0	0	0	0	It was their patient or their attending asking for the procedure (trauma surgeon with trauma PA)	0	0	1	0	0	0
R_8jrSzgM5mV1cGOt	Take patients away from the patient pool you could be seeing. Try to compete for procedures.	1	1	0	0	0	0	none	1	0	0	0	0
R_8kmTDRqv4iKeu1b
R_8wyBI5I9YJDp8Ep	I believe they have roles in treating minor presentations. However, I believe we should learn more as residents. We are only limited to high acuity cases, but in the community, we will need to see low acuity cases as well.	1	0	0	0	0	0	I learn from their mistakes.	0	0	0	1	0	Helping the trauma team, one of their PAs came down to help. Felt he had more experience so he was allowed to take over.	1	0	0	0	0	0	none	1	0	0	0	0	0	0
R_8xlPRbb8zaZsuPL	I see fewer patients because the NPs/PAs take them.	1	0	0	0	0	0	None	1	0	0	0	0								Team workflow.	0	0	0	0	0	0	1
R_9udnO08r6GthZLj	None	0	0	1	0	0	0	None	1	0	0	0	0	Not applicable.	0	0	0	1	0	0	Not applicable.	1	0	0	0	0	0	0
R_a04K6FB3M0Ib8yJ	NP/PAs see the low acuity, fast-track patients in our ED. They do not see higher acuity patients or work in these areas of our ED. This detracts from my education because I see proportionally less low acuity patients during my residency training. I do not want to see these kinds of patients all the time as the NP/PAs do, but it is important to know how to effectively treat basic problems in the E…	1	0	0	0	0	0	NP/PAs enhance my education by allowing me to focus on treating the sickest patients on our ED. They take care of the low acuity patients that require minimal work up. This allows my shifts to be less burdened by the higher volume of less sick patients.	0	1	0	0	0	This is not applicable to me. NP/PAs do not work in the same areas of our ED as residents, and thus our system would not allow for a NP/PA to do procedures on your own patient.	0	0	0	1	0	0	This has not happened to me on a patient that was a specifically "mine." At my institution, there are multiple "NP teams" for various specialities that carry their own patients. In this way, NPs do many of their own procedures, but they are almost never at the expense of the resident because those patients are the NP team's patient to begin with. Additionally, the higher acuity patients usually g…	1	0	0	0	0	0	0
R_a3FroajcZX0L0Fr
R_AAwpKhb97sN2CJP	It is very variable- an experienced PA/NP might be a real asset on a busy shift, however many new PAs/NPs carry very light patient loads and the volume burden falls on the resident to pick up both the sickest patients and still manage higher volumes.	0	0	0	0	1	0	I have worked with some great NP/PAs, and especially those who are experienced can be a great asset in the department, carry high volumes and function as a senior resident might.b	0	0	0	0	1								The ICU has a PA residency and so chest tubes are preferentially given to them. Additionally, some of the ICU PA/NPs are experienced and so the attendings sometimes preferentially ask them to do procedures because then they don't have to directly supervise	0	1	1	0	1	0	0
R_agixNSSz7PgxyRX								none	1	0	0	0	0
R_AHFWlhHTUFjeJnb	None. NP/PAs staff the "fast track" in our ED and therefore we have minimal overlap.	0	0	1	0	0	0	None.	1	0	0	0	0
R_AnUADk8BGH3AGpb
R_Ap48lSNCIvo8UWB	none	0	0	1	0	0	0	NP/PAs at our hospitals are generally high functioning residents. They often take time, like a fellow resident might, to discuss a case, advise on navigating hospital logistics, and work collaboratively as a peer similar to my resident peers.	0	0	0	1	0	none	0	0	0	1	0	0	none	1	0	0	0	0	0	0
R_aV1UTSZnkoTUs3n
R_BDIL5w0klFyN5jb	They tend to take away learning opportunities. Important to learn how to triage and evaluate seemingly low level complaints. When ill patients are mis-triaged as level 4/5 and seen by a midlevel provider, we’ve noticed that they often get discharged with a minor diagnosis then rebound with complications. This is detrimental to patients and also important for residents to pick up on.	1	0	0	0	0	0														Attending preferred because they “know them better”	0	1	0	0	0	0	0
R_bl30RPfGIESRiPn	They take away meaningful patient interactions, numbers and volume. They also take extra time for our staff to supervise, which is less time spent with residents. Additionally we have a "PA residency" and they also want procedures and exposure which can take these experiences away from residents.	1	1	0	0	0	1	They enhance it by being there to interact with and teach. It is good to see how PAs function in the care environment and how different staff interact with them. This is good to see how to work with PAs for future practice. Additionally I often can teach them, which allows me to be a better teacher and have a better handle on subject matter as a clinician.	0	0	1	0	0	was running the resuscitation and they performed the intubation or US	0	0	0	0	1	0	Hospital politics, inadequate supervision, being aggressive about the procedure and "stealing" the procedure.	0	0	0	0	0	1	1
R_bqO9ShPhUovFg8p
R_BWauZOjsYArNZMR	None	0	0	1	0	0	0	None	1	0	0	0	0	None	0	0	0	1	0	0	0	1	0	0	0	0	0	0
R_BWc8MDploZUAIet	At my institution, PAs/NPs usually see ESI 4/5 patients. While the reduction in workload is appreciated, this also means residents are not getting much opportunity to see lower-acuity patients and learn how to manage them. Furthermore, some of our midlevels will actively snipe ESI 2-3 patients from residents which is not appropriate for the patients or for the purpose of the residency program.	1	0	0	1	0	0	Some reduction in lower-acuity workload	0	1	0	0	0	No particular reason, they just showed up and did it	1	0	0	0	0	0
R_cGBd4bYHJywpVV7
R_cYmSznJt2HhkHQt
R_cZT5ZOGcVhbdShj	PAs in our ED sometimes take procedures away from residents and medical students. It is my opinion that PAs should not be functioning in a critical care capacity.	0	1	0	0	0	0	None	1	0	0	0	0
R_d42v4Hi987TnprH
R_db2DJ0h608kzX5D
R_DcwHnhTOwtEMO5j
R_dd2ijB9s3Jlqfn3
R_dgkVfmtCurXxdqF	Decreases exposure to low acuity complaints.	1	0	0	0	0	0	None	1	0	0	0	0	NP/PAs sign up to see patients individually and are only involved in that cohort of patients’ care. Had they not signed up for these patients, the patients would have been assigned to my team and the following procedures would have been performed by me: 5 pediatric medical resuscitation, 1 procedural sedation, 2 dislocation reductions	0	0	1	0	0	0	NP needed numbers for procedures for certification.	0	0	0	0	1	0	0
R_dgLmufA4jpqvQT7	EM residents to not get to see lower acuity presentations that we are expected to master. We also lose procedure experience.	1	1	0	0	0	0														NP training	0	0	0	0	1	0	0
R_diByXZoivYICVQB	We have APPs staff Wednesday mornings when at conference. We have a senior resident cover critical patients from 11-3. Sometimes that senior resident is asked to "supervise" lines and tubes of APPs. Additionally, taking signout on Wednesday afternoons (especially early in the year) generally means taking all of the signout for the senior resident so as to not burden the intern in sorting out issu…	0	0	0	0	1	0	APPs take all of the fast track patients, allowing us to focus on sicker patients	0	1	0	0	0
R_DvjJ489U0OFtCuJ
R_DvkZ9yhbdflE6Xv
R_DVpZ3qRR71PE4OR
R_eCMQI7RvXbkK8vv	Procedures taken	0	1	0	0	0	0	small number enjoy teaching	0	0	0	1	0	None given, midlevel had priority over resident	0	0	1	0	0	0
R_efhW7lqBgaOjcqJ	Midlevels have been responsible for taking in house moonlighting opportunities from residents. If there were fewer We could take those opportunities and be able to see more patients at a different pace. I’ve had to train midlevels simple concepts. The biggest retraction is really in the future and their effect on the job market and patient safety.	0	0	0	0	1	0	None	1	0	0	0	0								They said we should round while the midlevel does this task	0	0	0	0	0	0	1
R_eLhVjcu44vhciXf
R_ePAh26cBtheuPNT	NP and PA see lower acuity patients in our department. Although most would not consider lower acuity patients “exciting”, there is a skill in moving many patients quickly and this needs to be learned in residency alongside managing sick patients. If NP and PA see all the low acuity patients we miss out on training for a large portion of the emergency medicine patient population (low acuity presen…	1	0	0	0	0	0	None	1	0	0	0	0
R_NUSUCHeFsfUeP85	take procedures and critically ill patients away from residents	1	1	0	0	0	0	none	1	0	0	0	0	They are a graduate of our APP residency and are trained in those procedures. They signed up for critically ill patients when there were lower acuity patients available to be seen. We have had an APP who graduated from our residency program specifically return to our institution because she felt like she was not utilizing her skills/training in the community setting and wanted to see higher acuit…	0	0	1	0	0	0	They are all over the surgical and neurologic ICU	0	0	0	1	0	0	0
R_NXvJ38gVewPHwxr
R_OcCIkxy7zkoXejT	Honestly I think the EM NP/PA may be getting a better education at my facility than the residents. They are scheduled primarily at the branch community hospitals where there is little specialty support, so they get more skilled at procedures such as use of TKA and, urology, traumas, orthopedic hand repair/ fracture reductions. Those procedures in the Tertiary hospital where the residents are sche…	0	1	0	0	0	0	I dont't find much very from the NPs, their education is much different from ours, but sometimes the experienced ide some guidance and education on how to approach a complicated patient in a more simplified matter.	0	0	0	0	1	They were the responding NP/PA for the consulted team. But rather than guide the resident as the collaboration is intended to go, they would just do the procedure themselves and leave.	1	0	0	0	0	0	In the ICU rotations the NP/PA were 2nd in the hierarchy just after the attending. So as a resident I answered to the NP/PA as if they were the senior resident. Most were less than interested in teaching and would just go ahead and perform the procedure themselves, without included or offering the opportunity. On OB, after hours, when the NICU was staffed primarily by NP instead of physicians, th…	0	0	0	0	1	0	1
R_OJvvqsL1jffBlcd
R_OlNK7LqYwTzZrYl
R_OoDs7yGc3baZm8h	They see patients which take away from volume that we can be seeing and learning from	1	0	0	0	0	0	Some PA’s have previous experience of working other specialties and can provide clinical insight as well as tips/tricks	0	0	0	0	1
R_Ox3RFRtWIyFZewh
R_pEpvGLSDa9k6dCp
R_Qan3Qo0Xml6rRQt
R_QhJqXC5GhObRj4B	Don't see enough patients to make an impact	0	0	0	0	0	0	None	1	0	0	0	0	None given. Seniority.	1	0	0	0	0	0	None	1	0	0	0	0	0	0
R_QhLjnuKvjVjk0UN
R_qIQoIODdaMFsf6h
R_Qnt7b2EkGaSHPCF	The presence of NP/PAs in the department detracts from resident education when they take cases and procedures that residents need/want for their training. For instance, my program identified a lack of opportunities for residents to perform procedures and had to institute a policy that residents should perform certain procedures whenever there is an available resident in the department, but that i…	1	1	0	1	0	0	The main way in which APPs enhance resident education is simply by relieving some of the work burden such that there is (hopefully, even if not always the case) adequate staffing for both clinical care and teaching	0	0	0	1	0
R_R349B762sRJTzuF	have to share procedures with them	0	1	0	0	0	0	none	1	0	0	0	0	it was their patient	0	0	0	1	0	0
R_RaxXomfQqk7Bz6F	Some colleagues have noted that NP/PAs end up doing some procedures that should go to residents. There is also wide variability in the competency, and so sometimes we end up picking up more pts when an NP/PA isn't willing or able to do their part	0	1	0	0	0	0	They can sometimes offload easier cases so we can see more interesting things. Overall negative impact though.	0	1	0	0	0	Got there first	0	0	1	0	0	0	They wanted to and had more clout with the off-service attending	0	1	0	0	0	0	0
R_RCCifEMIG1nRZGF	Competing for procedures, interesting patients. Only taking certain high-RVU complaints and refusing to see minor complaints e.g. "toe pain" leaving those for me to see which is minimally educational.	1	1	0	0	0	0	Some as individuals are brilliant and I can learn a lot from them.	0	0	0	0	1	Inequity of trauma guidelines giving priority to trauma team members (mostly APPs) over EM residents at one site. Attendings not advocating or supporting me.	0	0	0	0	0	1	In-group preference (e.g. attendings/senior residents prioritizing their own team members over off-service rotators, e.g. me).	0	0	0	0	0	0	1
R_rf0fRerm0mhNhL3
R_rkGKM5CKuMFueS5
R_rkI7PKcSKQKZxkt
R_Rl7IXmTHtI3xZxn	NPs/PAs will often try to take procedures that we need for our training. I have had joint reductions and even intubations taken while on shift.	0	1	0	1	0	0	NPs/PAs will usually take more bread and butter basic patients so I can focus on sicker patients.	0	1	0	0	0	The NP/PA asked the attending to do the procedure as part of their training, but they could not take the patient as a primary because of their current volume load.	0	0	1	0	0	0	N/A	1	0	0	0	0	0	0
R_rllQ6TUbaMjc4vf
R_RRFZMtF6VIjbHWx
R_Rs1z8hzdLql00Sd								None	1	0	0	0	0
R_RX4fg7BzWQx2xih	They see lower acuity patients for the most part but also means we miss out on some of the common lower acuity presentations and procedures	1	1	0	0	0	0	Can help see lower acuity patients to allow us to see higher acuity patients	0	1	0	0	0	On the consultant service	0	0	0	0	1	0	As a senior ER resident I no longer have off service rotations but if this was before July 2020 I would have	0	0	0	1	0	0
R_s4EDUn0IRtUx1hT
R_s4M7mZmK6OC2OJP	Our NP/PAs work in the fast track area which was primarily designed for level 4 and 5 acuity patients. But like many hospitals in the country, we are suffering from long boarding times and long ED wait times, so often level 3 acuity patients will get slotted to the fast track area. At the end of their shift if they have patients awaiting an inpatient bed, they will come sign them out to us and mo…	0	0	0	0	1	0	None, they generally do not participate in conference of other educational activities and do not work with us directly.	1	0	0	0	0	Seniority of the PA at the children's hospital.	0	0	0	0	0	1	Again, seniority plays a big role. As off service rotators especially we don't get to build the same rapport with the nursing team that we have in our department. So when a patient crashes and they are looking for help, they often go first to a familiar face, which often times is the NP/PA who has been working consistently on that service.	0	0	0	0	0	0	1
R_s5VVpfiNWxqAseZ	Work ups are inappropriate, they detract from learning time with attendings, their medical reasoning is incorrect and negatively influencing others.	0	0	0	1	0	1	None	1	0	0	0	0
R_sbwAa9JkmCYzA1X	NPP take away from the broad scope of patient ailments we are supposed to be familiar with and treat as EM physicians in training, as they take those patients who are assigned the lowest acuity.	1	0	0	0	0	0	None	1	0	0	0	0	They wanted to learn and practice.	0	0	1	0	0	0
R_sdJYgGy3ft9gVEJ	Decreases the number of patients I can treat/care for - overall decrease in exposure and procedures.	1	1	0	0	0	0	None	1	0	0	0	0	PA claimed procedure to be theirs	0	1	0	0	0	0
R_SE39Fq79LzaBqvL
R_shaSgwGT9sAoL85														Idk	0	0	0	0	0	1	More experience	0	0	1	0	0	0	0
R_sHGfqw2RZksGMoN
R_SJHDBtDWtNLWmwp
R_sMwTGaVpj5tumQ1
R_spb4PlCfsisKv5L														Typically for their educational benefit or they saw the patient in triage and initially started work up and completed the management	0	0	1	0	0	0	Service was mostly run by PA fellowship	0	0	0	0	1	0	0
R_sUvldDvFeT1IQ7v	They take away procedures and experience from residents. They required oversight from attendings means less time engaged with residents.	0	1	0	0	0	1	none	1	0	0	0	0	The ICU services or the senior PAs are often given procedures on critical pts (central lines or chest tubes) over junior residents since the attendings know that they have done more and don't have to oversee them for the procedure.	0	0	0	0	0	1	The PA/NP was more experience or performed the procedure while the team and myself were rounding on other pts.	0	0	1	0	0	0	1
R_t0dxVOMyKzACJzj	They work as "providers" alongside the residents outside of criticallly I'll patients so the only thing would be taking patients that may be good learning opportunities.	1	0	0	0	0	0	In contrast they can take simple patients while the residents take care of more critically ill patients.	0	1	0	0	0	N/A	0	0	0	1	0	0
R_TpCGmAs3vJKn0aZ
R_tR04Zry4Fssj4XL	Decrease number of procedures, increased time spent Teaching aPP Providers (mostly ULtrasound)	0	1	0	0	0	0	Working in a more diverse environment, practice working with and leading aPP practitioners before graduation	0	0	1	0	1								Shared patients in low volumes	0	0	0	1	0	0	0
R_tR1mPcQwR3BHP3j	Most of the signout I've recieved from PAs/NPs has been concerning - we take signout with the understanding that we know everything we need to know about a patient without having to re-start the evaluation but I've had several signouts where critical information was left out, orders that were meant to be started weren't, evaluation that was reportedly complete hadn't even been started. It's been …	0	1	0	0	0	0							The PAs claimed that they got all intubations on a certain part of the department,.	1	0	0	0	0
R_tWnSsOLYHmEICUF	less patients to see	1	0	0	0	0	0	knowledge pearls	0	0	0	0	1	they had more experience than me	0	0	1	0	0	0	they had more expeirence than me	0	0	1	0	0	0	0
R_u3Nwaf6hHGkBDMt	In trauma alerts, the PAs tend to steal procedures from the ER residents. It is frustrating how they are prioritized, when we need to learn how to do procedures. As far as APPs in fast track, while I understand their use, there have been a lot of misses and incorrectly suture glacierations, that are bounce backs. Also from the resident point of view, it is important that we know how to manage bot…	1	1	0	0	0	0	None	1	0	0	0	0	PAs are given priority in trauma, even if the patient is mine in the trauma bay and the emergency room. It is a culture problem in this hospital	0	0	0	0	0	1	Even though I was on trauma I see you, the PA is prioritized on the trauma service. So if I am not seasoned enough in a procedure, the PA will do it instead. Instead of teaching the resident. It's their service, so we cannot dispute it.	0	0	1	0	0	0	0
R_udMANbSfRYLlTkR	When NP/PAs have been present during times of low patient volume it detracts from education because it detracts from the volume of patients that I would otherwise see.	1	0	0	0	0	0	During times of high patient volumes they may enhance my education because they take more of the low acuity patients and I can see more high acuity patients. Generally in my ED NPs and PAs only see patients of ESI levels 3-5 and they do not take a lot of procedures away from residents (other than occasional low-acuity procedures but we do have other opportunities to do those procedures as well).	0	1	0	0	0	Trauma resuscitations were because the trauma NP was aware of the situation and I was not notified that the patient needed additional resuscitation.	1	0	0	0	0	0
R_udYKz9XEkVXuN8t	In critical patients that are brought to the ED Pod mostly staffed by APP’s, residents may miss opportunities for education because the patient is mainly managed by the APP and attending	1	0	0	0	0	0	They provide a way to offload the non-critical patients so that residents may focus on more critical patients	0	1	0	0	0	In times of availability, but for sakes of managing emergency department workflow, it is instrumental that residents learn to manage multiple tasks rather than having APP’s perform those procedures	0	0	0	0	1	0	The trauma service at my hospital is primarily run by APP’s but there has been a lot of change towards making it a resident run service	0	0	0	1	0	0	0
R_uevWZqEunvAN8vT
R_ulcQcJ9PhlfXPCV	As a learner, they often take time from my supervisors. The current PA fellows are of more value to me in this ED as a new intern. Their experience and familiarity with the staff and hospital system often allows them to take patients and hoard learning time.	1	0	0	0	0	1	None	1	0	0	0	0
R_umt23kGhthRdPO1	Takes away vital procedures for learning	0	1	0	0	0	0	None	1	0	0	0	0
R_UMWW8Pmol3kL7YB	Taking away procedures that residents need to learn. They also tend to miss key parts of the workup requiring greater oversight and this also detracts from resident learning	0	1	0	0	0	1	None	1	0	0	0	0	Faculty requested it	0	0	0	0	0	1	N/A	1	0	0	0	0	0	0
R_uxAESgAqvhgNHDX	As with most things, I feel that it is very case/person dependent whether or not NPs/PAs detract or enhance my education--in regards to detracting, sometimes they seem to over order tests from triage or they might not order the right things, so I have to go back and correct their errors. Same thing with charting, if they have started a note I have to take over, sometimes it takes me longer to cor…	0	0	0	0	1	0	On the flip side to my answer about detracting, sometimes the NPs/PAs are really helpful! If they are able to order the correct tests/imaging from triage, it can really help expedite care by the time I see a patient if wait times are long to get a room or to have imaging performed. Though I suppose that means I don't get to think about that patient's care and make the decisions from the beginning…	0	0	0	1	0	N/a--the NPs and PAs at my program basically just do laceration repairs and drain minor abscesses.	0	0	0	1	0	0	N/a	1	0	0	0	0	0	0
R_UxQfaxSUyWGqF7b	None	0	0	1	0	0	0	None	1	0	0	0	0
R_V27ZydjpU8EYuEF
R_vAdv2uTh3LnKCit	None.	0	0	1	0	0	0	None.	1	0	0	0	0	Training for that individual	0	0	1	0	0	0
R_vdwzvMBSyFFPhfP	As a senior resident, I am responsible for being aware of all patients within our area. It takes me more time to work through a differential and to oversee an advanced practitioners work than if it was a junior resident. The EM residents have strict learning regimen that is separate from the advanced practitioners, so I question the advanced practitioners work more heavily.	0	0	0	0	1	0	Can step in for airway role, should EM intern not be available.	0	0	0	1	0								More clinical experience.	0	0	1	0	0	0	0
R_VJeR8Ip40AYEhSp	Reducing patients that we can see, aggressively lobbying leadership for autonomy	1	0	0	1	0	0	None	1	0	0	0	0	They were “training” and for “job satisfaction”	0	0	1	0	0	0	The big issue isn’t the specific procedure on my patients the problem is that they are taking patients from us in general. They also push the fellows to assign them “cool patients” and try to push longer term “rocks” with little educational value on residents.	0	0	0	1	0	0	0
R_VJO0UU9gjGdeP3b	See higher acuity patients and perform invasive procedures that we need for graduation	1	1	0	0	0	0	None	1	0	0	0	0	They were given a short period of time to get their required procedures for credentialing, they needed 1 to complete it.	0	0	1	0	0	0
R_vTy75ChqPEywgSZ
R_vvsDvNO5NzLOdah	My residency has a PA training program titled "residency," and these providers get the same opportunities for procedures and resuscitations. I definitely feel like I am competing with them.	0	1	0	1	0	0	Some of the more experienced providers have offered pearls, but I don't work with hired NP/PAs in the department formally.	0	0	0	0	1	The PA residents are training too; if they pick up the patient the culture here is they get the procedure	0	0	1	0	0	1	They were the senior providers in the PICU/hired by the hosting hospital	0	0	0	0	0	0	1
R_w5htxQ81hfeDFdv	None	0	0	1	0	0	0	None	1	0	0	0	0	N/A	0	0	0	1	0	0	N/A	1	0	0	0	0	0	0
R_W9BsbpeMaP0YZKp
R_wKSLD101MWARGox														Midlevel saw pt before i had a chance to	0	0	1	0	0	0
R_WogVAvI5YqhJpSh	Decrease the patient per hour, ability to learn more, ability to treat more patients.	1	0	0	0	0	0	None	1	0	0	0	0
R_WvURU9Ax5VmBXQl
R_wXIISXsmLhUs7Bv
R_wZXs4mRzjXYXZbb	They take away patient care experiences that are opportunities for learning. They also represent a danger to our patients as they do not have the same level of training or experience.	1	0	0	0	0	0	none	1	0	0	0	0								They have autonomy in the PICU and on the trauma service	0	0	0	0	0	0	1
R_x4mr2Luda6qOg3D														?	0	0	0	0	1	0
R_xbVTjcY7poibz9L	They sometimes see high acuity patients They sometimes take critical care procedures	1	1	0	0	0	0	None whatsoever	1	0	0	0	0	Remains unclear to me “They need the practice”	0	0	1	0	0	0
R_Xji6Aj2XmiC5IIx	sometimes they pick up the sick patients	1	0	0	0	0	0	great when they pick up the asymptomatic covid swabs, med refills, returning for rabies vaccinations etc so we have time to focus on other more complex patients	0	1	0	0	0	n/a	0	0	0	1	0	0	n/a	1	0	0	0	0	0	0
R_XjjlKIgdqeJHrON	Take away from learning opportunities	1	0	0	0	0	0	none	1	0	0	0	0
R_XS7XFXzmS51M5AR	I'm expected to spend time educating NP/PA students to train my replacements.	0	0	0	0	1	0	None	1	0	0	0	0
R_XSQn9mhQXudHrax
R_XtxjTlVfByQdkIx	None	0	0	1	0	0	0	None	1	0	0	0	0	N/A	0	0	0	1	0	0	None	1	0	0	0	0	0	0
R_XuXS5bD9MB1eOWt	The APPs see more of the low acuity patients…overall it’s more important (and better for patient care) for me to see the sicker/more complex patients, but because of this I have less experience with some of the “fast track” diagnoses/procedures (felon draining, nail trephination, etc).	1	1	0	0	0	0	They exclusively staff the pod where the chronic intoxicants and psych boarders are seen. SUCH a help so I can see more of the medical patients.	0	1	0	0	0	I’m pregnant and didn’t want to be in the room with the fluoro machine. They were helping me out.	0	0	0	0	1	0
R_xzpSINi2Zw9Laox
R_xzt4SJMcpFP755f	None	0	0	1	0	0	0	None	1	0	0	0	0								They worked on the unit and oversaw procedures.	0	0	0	0	0	0	1
R_yBZAVtirbGZbLtT
R_yq07xIyPdmEceS5	My program has a MLP in the triage/PIT area. Their effect on my residency education largely depends on which MLP is there, as there is such a wide variation in each of their training and precious experience. The less experienced NP in PIT makes my job much more difficult with increased charting time, chasing inappropriately ordered tests, and missing peritent medical history or physical exam find…	0	0	0	0	1	0	Overall, limited interaction with MLPs.	0	0	0	1	0	N/a	0	0	0	1	0		CRNAs on anesthesia largely run their department and it was difficult to navigate with them on a month rotation.	0	0	0	0	0	0	1
R_yTNkCLVi4JBtoyd
R_yvDyBR7ROy2Hgf7	Take up resident educational opportunities	1	0	0	0	0	0	None	1	0	0	0	0	Trauma PAs take over procedures because the ‘trauma team needs to do procedures for Level 1 traumas’	0	0	0	0	0	1
R_ywizmIBLhvLyxBT
R_yX7nrndHLgcx6ql
R_yyAqOZJOOO2ZWRX
R_yywgg80Xa1YiX61
R_Z2W6VMQguL1iP6h
R_ZaZjMzBZn61TzJD
R_ZpJ8ltHtZ5JgueB	NP students on anesthesia taking airways, NPs on ED shifts slowing down the board or not contributing their share	0	1	0	0	0	0	CRNAs useful in teaching in anesthesia, no enhancement in the ED	1	0	0	0	0	CRNA student taking precedent over me	0	0	1	0	0	0	CRNA	1	0	0	0	0	0	0
R_ZyRlElTPwCF8uVr	Out of their own desire to have continuing education or because they have metrics they must meet, they end up seeing patients or doing procedures that I would benefit from learning doing.	1	1	0	0	0	0	None--do not enhance my education. Their only benefit in the department is to help with through put in our constantly busy department	1	0	0	0	0	That they need the practice too to keep up their own skills	0	0	1	0	0	0	For their own educational value	0	0	0	1	0	0	0
R_zYyVOzjevFZTP3P
